# Supplementary material for: Metformin and Dietary Restriction Counteract Aging via Reducing m6A–Dependent Stabilization of Methionine Synthase mRNA in Brachionus asplanchnoidis (Rotifera)
Source: Aging Cell. 2025 May 27;24(8):e70113. doi: 10.1111/acel.70113 (PMC12341819; doi:10.1111/acel.70113)
Supplement: Supplementary file 3 — Data S2. [file ACEL-24-e70113-s001.xlsx]

## Sheet: Sheet1
ID	Con	Metf
BASP_T000013-R1	1	1
BASP_T000023-R1	1	1		478 (sheet2)		537
BASP_T000093-R1	1	0		478 peaks lost by 435 mRNAs		537 peaks gained on new 485 mRNAs
BASP_T000126-R1	2	2
BASP_T000132-R1	1	2
BASP_T000182-R1	1	0
BASP_T000185-R1	2	2
BASP_T000220-R1	1	0
BASP_T000225-R1	1	0
BASP_T000230-R1	1	1
BASP_T000240-R1	1	1
BASP_T000255-R1	1	0
BASP_T000268-R1	2	2
BASP_T000283-R1	1	1
BASP_T000323-R1	2	1
BASP_T000328-R1	1	2
BASP_T000339-R1	2	2
BASP_T000342-R1	1	1
BASP_T000352-R1	3	3
BASP_T000354-R1	1	1
BASP_T000356-R1	3	3
BASP_T000358-R1	1	1
BASP_T000385-R1	1	1
BASP_T000386-R1	1	1
BASP_T000388-R1	1	1
BASP_T000434-R1	2	2
BASP_T000446-R1	4	3
BASP_T000456-R1	1	1
BASP_T000458-R2	1	1
BASP_T000470-R1	1	1
BASP_T000471-R1	1	1
BASP_T000480-R1	1	1
BASP_T000483-R1	1	0
BASP_T000491-R1	1	1
BASP_T000492-R1	2	2
BASP_T000505-R1	1	0
BASP_T000527-R1	1	0
BASP_T000530-R1	2	1
BASP_T000531-R1	1	1
BASP_T000564-R1	1	1
BASP_T000568-R1	1	1
BASP_T000568-R4	1	0
BASP_T000568-R2	1	1
BASP_T000573-R1	2	0
BASP_T000576-R1	1	0
BASP_T000584-R1	1	1
BASP_T000605-R1	2	2
BASP_T000623-R1	1	1
BASP_T000633-R1	1	1
BASP_T000647-R1	2	0
BASP_T000649-R1	1	1
BASP_T000659-R1	4	1
BASP_T000685-R1	2	3
BASP_T000703-R1	1	1
BASP_T000710-R1	2	1
BASP_T000744-R1	1	0
BASP_T000763-R1	1	1
BASP_T000767-R1	3	2
BASP_T000780-R1	3	4
BASP_T000788-R1	1	3
BASP_T000801-R1	1	1
BASP_T000848-R1	3	2
BASP_T000853-R1	1	1
BASP_T000867-R1	1	0
BASP_T000868-R1	1	2
BASP_T000879-R1	1	0
BASP_T000900-R1	1	2
BASP_T000914-R1	1	1
BASP_T000916-R1	1	2
BASP_T000921-R1	2	2
BASP_T000979-R1	1	0
BASP_T001014-R1	4	5
BASP_T001026-R1	1	0
BASP_T001028-R1	4	4
BASP_T001046-R1	1	1
BASP_T001051-R1	2	2
BASP_T001069-R1	3	5
BASP_T001072-R1	1	1
BASP_T001096-R1	1	1
BASP_T000021-R1	1	0
BASP_T000053-R1	2	1
BASP_T000089-R1	2	0
BASP_T000120-R1	3	4
BASP_T000161-R1	1	1
BASP_T000163-R1	1	1
BASP_T000179-R1	1	0
BASP_T000195-R1	2	2
BASP_T000215-R1	4	2
BASP_T000218-R1	1	1
BASP_T000229-R1	1	1
BASP_T000237-R1	1	0
BASP_T000250-R1	2	3
BASP_T000253-R1	1	1
BASP_T000305-R1	1	1
BASP_T000331-R1	2	2
BASP_T000426-R1	4	5
BASP_T000442-R1	1	1
BASP_T000478-R1	3	3
BASP_T000482-R1	2	2
BASP_T000511-R1	1	2
BASP_T000526-R1	1	1
BASP_T000529-R1	1	2
BASP_T000543-R1	1	1
BASP_T000557-R1	2	2
BASP_T000561-R2	1	1
BASP_T000577-R1	3	3
BASP_T000588-R1	2	1
BASP_T000603-R1	1	2
BASP_T000619-R1	5	4
BASP_T000620-R1	1	1
BASP_T000621-R1	1	1
BASP_T000626-R1	1	0
BASP_T000663-R1	1	0
BASP_T000668-R1	2	2
BASP_T000676-R1	2	3
BASP_T000692-R1	1	1
BASP_T000695-R1	1	0
BASP_T000727-R1	3	3
BASP_T000738-R1	1	1
BASP_T000741-R1	1	1
BASP_T000747-R1	1	1
BASP_T000766-R1	1	2
BASP_T000771-R1	2	3
BASP_T000773-R1	1	1
BASP_T000779-R1	1	1
BASP_T000813-R1	2	2
BASP_T000824-R1	1	0
BASP_T000831-R1	1	0
BASP_T000832-R1	6	4
BASP_T000845-R1	1	1
BASP_T000849-R1	3	5
BASP_T000863-R1	1	1
BASP_T000891-R1	2	1
BASP_T000898-R1	1	0
BASP_T000901-R1	2	1
BASP_T000904-R1	1	2
BASP_T000907-R1	1	1
BASP_T000909-R1	1	1
BASP_T000931-R1	1	0
BASP_T000946-R1	3	3
BASP_T001013-R1	3	2
BASP_T001047-R1	2	2
BASP_T001110-R1	2	2
BASP_T001146-R1	1	1
BASP_T001147-R1	1	1
BASP_T001168-R1	1	0
BASP_T001172-R1	1	1
BASP_T001194-R1	5	3
BASP_T001195-R1	1	1
BASP_T001200-R1	1	1
BASP_T001202-R1	1	0
BASP_T001238-R1	1	1
BASP_T001239-R1	1	0
BASP_T001243-R1	7	7
BASP_T001250-R1	1	1
BASP_T001254-R1	1	1
BASP_T001262-R1	1	0
BASP_T001277-R1	1	1
BASP_T001283-R1	1	1
BASP_T001285-R1	1	0
BASP_T001295-R1	1	2
BASP_T001306-R1	1	0
BASP_T001308-R1	1	1
BASP_T001311-R1	1	0
BASP_T001333-R1	14	8
BASP_T001358-R1	1	1
BASP_T001359-R1	2	2
BASP_T001395-R1	1	0
BASP_T001401-R1	1	1
BASP_T001402-R1	1	1
BASP_T001403-R1	2	3
BASP_T001416-R1	1	1
BASP_T001424-R1	1	0
BASP_T001438-R1	1	0
BASP_T001460-R1	1	0
BASP_T001472-R1	2	1
BASP_T001478-R1	1	0
BASP_T001483-R1	1	1
BASP_T001484-R1	3	3
BASP_T001489-R1	3	3
BASP_T001501-R1	1	0
BASP_T001503-R1	1	1
BASP_T001518-R1	1	1
BASP_T001531-R1	1	1
BASP_T001544-R1	1	3
BASP_T001569-R1	7	4
BASP_T001570-R1	1	1
BASP_T001585-R1	3	4
BASP_T001611-R1	1	2
BASP_T001617-R1	1	1
BASP_T001641-R1	1	1
BASP_T001646-R1	2	2
BASP_T001685-R1	2	1
BASP_T001694-R1	3	2
BASP_T001696-R1	3	3
BASP_T001705-R1	2	2
BASP_T001725-R1	3	2
BASP_T001739-R1	1	1
BASP_T001743-R1	1	1
BASP_T001745-R1	1	1
BASP_T001756-R1	1	2
BASP_T001758-R1	1	1
BASP_T001775-R1	2	2
BASP_T001778-R1	1	1
BASP_T001793-R1	1	2
BASP_T001796-R1	1	0
BASP_T001806-R1	1	1
BASP_T001808-R1	2	2
BASP_T001817-R1	2	4
BASP_T001818-R1	4	2
BASP_T001830-R1	1	2
BASP_T001838-R1	1	1
BASP_T001851-R1	1	1
BASP_T001894-R1	2	2
BASP_T001917-R1	1	1
BASP_T001931-R1	1	1
BASP_T001941-R1	1	0
BASP_T001955-R1	3	2
BASP_T001969-R1	2	2
BASP_T001983-R1	2	2
BASP_T001992-R1	2	1
BASP_T002003-R1	1	1
BASP_T002029-R1	1	1
BASP_T002083-R1	1	0
BASP_T002107-R1	1	1
BASP_T002118-R1	1	1
BASP_T002125-R1	1	0
BASP_T002167-R1	1	2
BASP_T002169-R1	1	1
BASP_T001122-R1	1	1
BASP_T001130-R1	3	4
BASP_T001156-R1	2	3
BASP_T001164-R1	1	0
BASP_T001171-R1	2	1
BASP_T001199-R1	1	1
BASP_T001245-R1	6	5
BASP_T001251-R1	1	1
BASP_T001259-R1	1	1
BASP_T001263-R1	1	1
BASP_T001264-R1	2	2
BASP_T001269-R1	1	1
BASP_T001271-R1	1	1
BASP_T001282-R1	1	1
BASP_T001286-R1	1	2
BASP_T001289-R1	1	1
BASP_T001293-R1	1	1
BASP_T001323-R1	2	3
BASP_T001343-R1	1	0
BASP_T001366-R1	1	2
BASP_T001369-R1	2	1
BASP_T001371-R1	1	2
BASP_T001393-R1	1	1
BASP_T001394-R1	9	6
BASP_T001400-R1	2	2
BASP_T001428-R1	1	0
BASP_T001435-R1	2	1
BASP_T001441-R1	1	0
BASP_T001458-R1	1	1
BASP_T001462-R1	1	0
BASP_T001466-R1	1	1
BASP_T001486-R1	1	1
BASP_T001506-R1	2	2
BASP_T001509-R1	1	0
BASP_T001510-R1	1	0
BASP_T001517-R1	2	1
BASP_T001542-R1	1	1
BASP_T001543-R1	3	4
BASP_T001552-R1	2	1
BASP_T001560-R1	1	1
BASP_T001561-R1	1	0
BASP_T001591-R1	1	1
BASP_T001613-R1	1	2
BASP_T001635-R1	1	1
BASP_T001640-R1	1	1
BASP_T001645-R1	1	1
BASP_T001655-R1	1	2
BASP_T001660-R1	1	2
BASP_T001668-R1	2	2
BASP_T001674-R1	3	2
BASP_T001680-R1	1	0
BASP_T001686-R1	1	0
BASP_T001689-R1	1	1
BASP_T001697-R1	1	0
BASP_T001707-R1	4	2
BASP_T001726-R1	1	0
BASP_T001729-R1	2	1
BASP_T001735-R1	1	1
BASP_T001738-R1	1	1
BASP_T001742-R1	1	1
BASP_T001746-R1	1	1
BASP_T001748-R1	1	0
BASP_T001749-R1	1	1
BASP_T001757-R1	1	1
BASP_T001762-R1	4	4
BASP_T001765-R1	1	1
BASP_T001770-R1	1	1
BASP_T001785-R1	3	4
BASP_T001795-R1	2	1
BASP_T001826-R1	1	0
BASP_T001827-R1	1	1
BASP_T001833-R1	5	4
BASP_T001837-R1	1	1
BASP_T001859-R1	4	2
BASP_T001870-R1	1	1
BASP_T001872-R1	2	2
BASP_T001883-R1	1	1
BASP_T001885-R1	2	1
BASP_T001891-R1	3	2
BASP_T001906-R1	1	1
BASP_T001952-R1	1	2
BASP_T001954-R1	4	5
BASP_T001966-R1	2	2
BASP_T001989-R1	1	0
BASP_T001991-R1	1	1
BASP_T002026-R1	1	1
BASP_T002044-R1	1	0
BASP_T002068-R1	1	1
BASP_T002085-R1	2	2
BASP_T002146-R1	1	1
BASP_T002207-R1	3	2
BASP_T002217-R1	1	1
BASP_T002220-R1	1	2
BASP_T002233-R1	1	1
BASP_T002235-R1	3	4
BASP_T002243-R1	1	1
BASP_T002257-R1	2	0
BASP_T002258-R1	1	1
BASP_T002260-R1	1	1
BASP_T002262-R1	3	1
BASP_T002271-R1	1	1
BASP_T002282-R1	2	0
BASP_T002286-R1	2	1
BASP_T002306-R1	1	0
BASP_T002329-R1	1	0
BASP_T002330-R1	3	1
BASP_T002344-R1	2	1
BASP_T002373-R1	1	1
BASP_T002381-R1	1	3
BASP_T002382-R1	1	1
BASP_T002390-R1	1	2
BASP_T002397-R1	2	2
BASP_T002399-R1	1	1
BASP_T002406-R1	1	0
BASP_T002419-R1	2	2
BASP_T002437-R1	1	1
BASP_T002459-R1	1	1
BASP_T002467-R1	1	1
BASP_T002480-R1	1	0
BASP_T002523-R1	1	2
BASP_T002552-R1	1	1
BASP_T002555-R1	3	2
BASP_T002581-R1	4	4
BASP_T002585-R1	1	2
BASP_T002594-R1	4	3
BASP_T002619-R1	1	1
BASP_T002651-R2	2	3
BASP_T002656-R1	1	0
BASP_T002672-R1	1	0
BASP_T002680-R1	2	2
BASP_T002694-R1	3	4
BASP_T002699-R1	1	0
BASP_T002706-R1	1	0
BASP_T002708-R1	1	1
BASP_T002715-R1	3	2
BASP_T002735-R1	4	8
BASP_T002742-R1	1	1
BASP_T002762-R1	1	1
BASP_T002770-R1	1	0
BASP_T002783-R1	2	1
BASP_T002803-R1	1	1
BASP_T002815-R1	1	0
BASP_T002817-R1	1	1
BASP_T002826-R1	1	0
BASP_T002846-R1	1	1
BASP_T002859-R1	1	1
BASP_T002864-R1	2	1
BASP_T002884-R1	3	2
BASP_T002920-R1	3	2
BASP_T002925-R1	2	1
BASP_T002928-R1	2	2
BASP_T002935-R1	1	1
BASP_T002936-R1	4	2
BASP_T002958-R1	1	1
BASP_T002961-R1	3	3
BASP_T002965-R1	1	1
BASP_T002967-R1	1	1
BASP_T002980-R1	4	2
BASP_T002982-R1	4	3
BASP_T002987-R1	1	1
BASP_T002991-R1	2	2
BASP_T002996-R1	5	4
BASP_T003000-R1	1	0
BASP_T003013-R1	4	4
BASP_T002224-R1	4	3
BASP_T002234-R1	3	2
BASP_T002246-R1	1	0
BASP_T002279-R1	1	1
BASP_T002285-R1	2	2
BASP_T002289-R1	1	1
BASP_T002295-R1	3	3
BASP_T002304-R1	2	1
BASP_T002324-R1	1	0
BASP_T002325-R1	4	4
BASP_T002345-R1	1	1
BASP_T002355-R1	1	0
BASP_T002364-R1	1	0
BASP_T002400-R1	1	1
BASP_T002401-R1	1	1
BASP_T002430-R1	2	1
BASP_T002436-R1	1	1
BASP_T002439-R1	1	2
BASP_T002440-R1	1	1
BASP_T002458-R2	1	1
BASP_T002461-R1	1	1
BASP_T002471-R1	1	1
BASP_T002478-R1	1	1
BASP_T002486-R1	2	3
BASP_T002490-R1	1	0
BASP_T002560-R1	1	1
BASP_T002564-R1	4	2
BASP_T002568-R1	2	2
BASP_T002576-R1	1	1
BASP_T002583-R1	1	1
BASP_T002586-R1	1	1
BASP_T002602-R1	1	0
BASP_T002606-R1	1	1
BASP_T002614-R1	2	2
BASP_T002634-R1	1	1
BASP_T002646-R1	3	3
BASP_T002653-R1	1	2
BASP_T002655-R1	3	3
BASP_T002657-R1	1	1
BASP_T002659-R1	1	1
BASP_T002667-R1	1	1
BASP_T002678-R1	1	0
BASP_T002689-R1	1	3
BASP_T002704-R1	1	1
BASP_T002718-R1	3	3
BASP_T002724-R1	4	4
BASP_T002766-R1	1	1
BASP_T002800-R1	1	1
BASP_T002801-R1	1	1
BASP_T002802-R1	1	1
BASP_T002810-R1	1	2
BASP_T002822-R1	1	1
BASP_T002831-R1	3	4
BASP_T002832-R1	2	2
BASP_T002843-R1	1	1
BASP_T002860-R1	1	2
BASP_T002873-R1	2	1
BASP_T002890-R1	1	0
BASP_T002894-R1	3	1
BASP_T002921-R1	1	0
BASP_T002923-R1	1	1
BASP_T002931-R1	3	2
BASP_T002948-R1	1	1
BASP_T002952-R1	2	0
BASP_T002953-R1	1	1
BASP_T002959-R1	3	1
BASP_T002993-R1	1	1
BASP_T003001-R1	1	1
BASP_T003007-R1	5	8
BASP_T004711-R1	3	3
BASP_T004752-R1	1	1
BASP_T004802-R1	1	1
BASP_T004831-R1	1	3
BASP_T004844-R1	1	2
BASP_T004892-R1	1	1
BASP_T004914-R1	1	1
BASP_T004921-R1	1	2
BASP_T004922-R1	2	1
BASP_T004941-R1	2	0
BASP_T004951-R1	2	2
BASP_T004962-R1	1	1
BASP_T004973-R1	2	2
BASP_T004975-R1	1	1
BASP_T004981-R1	1	1
BASP_T004996-R1	1	0
BASP_T005046-R1	2	2
BASP_T005047-R1	1	0
BASP_T005058-R1	1	1
BASP_T005060-R1	1	1
BASP_T005062-R1	2	2
BASP_T005063-R1	2	3
BASP_T005069-R1	1	0
BASP_T005075-R1	1	2
BASP_T005082-R1	1	0
BASP_T005090-R1	1	1
BASP_T005093-R1	2	2
BASP_T005102-R1	3	3
BASP_T005104-R1	1	0
BASP_T005114-R1	1	0
BASP_T005146-R1	1	1
BASP_T005154-R1	1	1
BASP_T005155-R1	2	1
BASP_T005156-R1	1	1
BASP_T005172-R1	2	2
BASP_T005182-R1	2	2
BASP_T005190-R1	3	3
BASP_T005199-R1	1	1
BASP_T005206-R1	1	3
BASP_T005210-R1	1	1
BASP_T005211-R2	1	1
BASP_T005218-R1	1	1
BASP_T005228-R1	1	2
BASP_T005229-R1	2	2
BASP_T005248-R1	1	1
BASP_T005251-R1	1	2
BASP_T005261-R1	1	2
BASP_T005274-R1	1	1
BASP_T005280-R1	1	0
BASP_T005281-R1	4	4
BASP_T005292-R1	1	0
BASP_T005300-R1	1	1
BASP_T005313-R1	1	1
BASP_T005314-R1	1	1
BASP_T005357-R1	1	0
BASP_T005363-R1	2	0
BASP_T005372-R1	1	0
BASP_T005400-R1	1	0
BASP_T005408-R1	2	2
BASP_T005436-R1	1	1
BASP_T005442-R1	1	0
BASP_T005469-R1	1	1
BASP_T005470-R1	1	1
BASP_T005477-R1	1	1
BASP_T005479-R1	3	3
BASP_T005480-R1	1	1
BASP_T005497-R1	1	2
BASP_T004738-R1	2	0
BASP_T004739-R1	1	2
BASP_T004759-R1	3	3
BASP_T004766-R1	1	1
BASP_T004770-R1	1	1
BASP_T004790-R1	2	1
BASP_T004829-R1	1	0
BASP_T004845-R1	1	1
BASP_T004877-R1	1	1
BASP_T004899-R1	1	0
BASP_T004930-R1	2	3
BASP_T004939-R1	1	0
BASP_T004943-R1	1	1
BASP_T004977-R1	1	0
BASP_T004983-R1	1	2
BASP_T004994-R1	1	1
BASP_T005002-R1	1	1
BASP_T005029-R1	1	1
BASP_T005042-R1	1	1
BASP_T005052-R1	2	2
BASP_T005081-R1	1	2
BASP_T005083-R1	1	1
BASP_T005085-R1	10	4
BASP_T005103-R1	3	4
BASP_T005106-R1	1	1
BASP_T005110-R1	1	1
BASP_T005116-R1	1	0
BASP_T005124-R1	2	0
BASP_T005159-R1	3	4
BASP_T005192-R2	1	0
BASP_T005216-R1	2	1
BASP_T005223-R1	1	1
BASP_T005232-R1	1	2
BASP_T005234-R1	1	2
BASP_T005236-R1	1	0
BASP_T005246-R1	1	0
BASP_T005249-R1	1	1
BASP_T005250-R1	1	0
BASP_T005253-R1	1	1
BASP_T005259-R1	1	2
BASP_T005299-R1	1	1
BASP_T005311-R1	2	1
BASP_T005323-R1	1	0
BASP_T005385-R1	3	2
BASP_T005398-R1	2	1
BASP_T005409-R1	4	3
BASP_T005423-R1	2	1
BASP_T005452-R1	1	1
BASP_T005475-R1	1	0
BASP_T005478-R1	1	1
BASP_T005483-R1	1	0
BASP_T005496-R1	7	8
BASP_T005498-R1	1	1
BASP_T005504-R1	1	2
BASP_T005517-R1	1	1
BASP_T003037-R1	2	2
BASP_T003044-R1	1	0
BASP_T003047-R1	1	5
BASP_T003085-R1	2	2
BASP_T003116-R1	1	1
BASP_T003119-R1	1	1
BASP_T003144-R1	2	1
BASP_T003170-R1	1	2
BASP_T003199-R1	1	1
BASP_T003203-R1	1	0
BASP_T003206-R1	1	1
BASP_T003208-R1	6	7
BASP_T003213-R1	2	3
BASP_T003218-R1	2	1
BASP_T003227-R1	1	2
BASP_T003239-R1	2	2
BASP_T003242-R1	1	2
BASP_T003246-R1	2	2
BASP_T003253-R1	1	0
BASP_T003331-R1	2	4
BASP_T003343-R1	1	0
BASP_T003353-R1	2	4
BASP_T003355-R1	1	1
BASP_T003358-R1	1	1
BASP_T003361-R1	1	0
BASP_T003370-R1	2	3
BASP_T003373-R1	1	3
BASP_T003388-R1	1	1
BASP_T003393-R1	1	1
BASP_T003400-R1	2	2
BASP_T003415-R1	4	4
BASP_T003418-R1	2	2
BASP_T003427-R1	2	2
BASP_T003429-R1	2	1
BASP_T003434-R1	2	4
BASP_T003439-R1	1	1
BASP_T003451-R1	1	1
BASP_T003457-R1	2	3
BASP_T003466-R1	1	1
BASP_T003470-R1	1	0
BASP_T003475-R1	4	3
BASP_T003482-R1	3	4
BASP_T003492-R1	1	1
BASP_T003506-R1	2	4
BASP_T003525-R1	1	1
BASP_T003528-R1	1	2
BASP_T003542-R1	2	1
BASP_T003544-R1	1	0
BASP_T003548-R1	2	2
BASP_T003550-R1	1	1
BASP_T003554-R1	2	2
BASP_T003567-R1	1	0
BASP_T003571-R1	1	3
BASP_T003575-R1	1	0
BASP_T003599-R1	1	0
BASP_T003616-R1	1	1
BASP_T003621-R1	2	3
BASP_T003623-R1	1	1
BASP_T003658-R1	1	1
BASP_T003661-R1	1	1
BASP_T003662-R1	1	1
BASP_T003719-R1	3	1
BASP_T003728-R1	3	3
BASP_T003747-R1	1	1
BASP_T003768-R1	1	1
BASP_T003042-R1	3	1
BASP_T003078-R1	1	1
BASP_T003095-R1	2	3
BASP_T003106-R1	1	2
BASP_T003109-R1	5	5
BASP_T003117-R1	1	0
BASP_T003123-R1	2	3
BASP_T003130-R1	1	1
BASP_T003133-R1	1	2
BASP_T003165-R1	2	1
BASP_T003166-R1	1	1
BASP_T003183-R1	3	4
BASP_T003185-R1	1	1
BASP_T003190-R1	1	1
BASP_T003197-R1	5	4
BASP_T003215-R1	1	1
BASP_T003231-R1	1	0
BASP_T003236-R1	2	2
BASP_T003243-R1	1	1
BASP_T003252-R1	1	0
BASP_T003260-R1	3	2
BASP_T003270-R1	4	6
BASP_T003292-R1	3	8
BASP_T003298-R1	4	4
BASP_T003302-R1	1	1
BASP_T003305-R1	1	0
BASP_T003364-R1	2	2
BASP_T003365-R1	1	2
BASP_T003375-R1	1	0
BASP_T003377-R1	1	0
BASP_T003391-R1	1	1
BASP_T003456-R1	1	0
BASP_T003468-R1	3	3
BASP_T003473-R1	1	2
BASP_T003481-R1	1	0
BASP_T003494-R1	1	0
BASP_T003501-R1	1	1
BASP_T003503-R1	3	2
BASP_T003508-R1	2	4
BASP_T003515-R1	1	2
BASP_T003523-R1	1	0
BASP_T003526-R1	1	1
BASP_T003529-R1	2	2
BASP_T003543-R1	2	2
BASP_T003556-R1	1	1
BASP_T003566-R1	1	1
BASP_T003622-R1	1	1
BASP_T003645-R1	1	1
BASP_T003657-R1	1	1
BASP_T003659-R1	2	1
BASP_T003665-R1	1	1
BASP_T003682-R1	1	1
BASP_T003689-R1	3	1
BASP_T003690-R1	2	0
BASP_T003697-R1	5	3
BASP_T003710-R1	2	2
BASP_T003752-R1	1	1
BASP_T003758-R1	1	4
BASP_T003773-R1	3	3
BASP_T003801-R1	6	5
BASP_T003809-R1	1	1
BASP_T003815-R1	2	2
BASP_T003824-R1	1	1
BASP_T003852-R1	1	1
BASP_T003894-R1	1	4
BASP_T003909-R1	1	1
BASP_T003917-R1	1	1
BASP_T003919-R1	1	1
BASP_T003920-R1	1	1
BASP_T003925-R1	1	0
BASP_T003927-R1	1	0
BASP_T003971-R1	1	1
BASP_T003995-R1	1	2
BASP_T003998-R1	1	0
BASP_T004004-R1	1	0
BASP_T004022-R1	1	0
BASP_T004032-R1	1	0
BASP_T004043-R1	1	1
BASP_T004055-R1	7	7
BASP_T004057-R1	1	2
BASP_T004059-R1	1	1
BASP_T004063-R1	1	0
BASP_T004069-R1	1	1
BASP_T004071-R1	1	1
BASP_T004084-R1	2	2
BASP_T004088-R1	1	1
BASP_T004092-R1	1	1
BASP_T004097-R1	1	1
BASP_T004100-R1	3	0
BASP_T004104-R1	1	1
BASP_T004111-R1	1	0
BASP_T004112-R1	1	0
BASP_T004119-R1	1	2
BASP_T004121-R1	2	2
BASP_T004125-R1	1	1
BASP_T004145-R1	2	3
BASP_T004160-R1	2	2
BASP_T004161-R1	2	1
BASP_T004171-R1	2	1
BASP_T004173-R1	2	2
BASP_T004174-R1	3	2
BASP_T004185-R1	1	1
BASP_T004187-R1	1	0
BASP_T004188-R1	2	2
BASP_T004193-R1	1	1
BASP_T004202-R1	1	1
BASP_T004225-R1	2	1
BASP_T004233-R1	2	2
BASP_T004244-R1	1	1
BASP_T004257-R1	1	1
BASP_T004261-R1	1	2
BASP_T004271-R1	2	2
BASP_T004273-R1	3	2
BASP_T004288-R1	3	3
BASP_T004290-R1	1	1
BASP_T004303-R1	1	1
BASP_T004330-R1	1	1
BASP_T004348-R1	1	1
BASP_T004378-R1	2	3
BASP_T004391-R1	1	1
BASP_T004406-R1	2	3
BASP_T004413-R1	3	2
BASP_T004417-R1	1	1
BASP_T004444-R1	2	2
BASP_T004445-R1	3	3
BASP_T004447-R1	3	1
BASP_T004448-R1	2	2
BASP_T004456-R1	4	3
BASP_T004470-R1	1	1
BASP_T004493-R1	1	0
BASP_T004513-R1	1	1
BASP_T004529-R1	1	1
BASP_T004532-R1	1	0
BASP_T004533-R1	1	0
BASP_T004559-R1	2	2
BASP_T004576-R1	1	1
BASP_T004601-R1	3	3
BASP_T004607-R1	1	1
BASP_T004631-R1	2	0
BASP_T004636-R1	1	1
BASP_T004641-R1	3	3
BASP_T004655-R2	1	1
BASP_T004657-R1	1	2
BASP_T004669-R1	1	0
BASP_T003796-R1	3	3
BASP_T003808-R1	1	2
BASP_T003811-R1	1	1
BASP_T003822-R1	2	1
BASP_T003848-R1	2	1
BASP_T003873-R1	2	1
BASP_T003928-R1	2	1
BASP_T003936-R1	2	0
BASP_T003946-R1	1	1
BASP_T003986-R1	1	0
BASP_T003999-R1	1	1
BASP_T004019-R1	8	4
BASP_T004029-R1	2	3
BASP_T004045-R1	1	1
BASP_T004046-R1	2	2
BASP_T004049-R1	1	1
BASP_T004066-R1	1	0
BASP_T004068-R1	2	2
BASP_T004083-R2	1	0
BASP_T004093-R1	1	1
BASP_T004109-R1	2	1
BASP_T004114-R1	1	1
BASP_T004141-R1	1	0
BASP_T004189-R1	2	1
BASP_T004192-R1	1	0
BASP_T004199-R1	1	1
BASP_T004224-R1	1	1
BASP_T004237-R1	1	1
BASP_T004251-R1	2	1
BASP_T004272-R1	2	2
BASP_T004278-R1	1	2
BASP_T004285-R1	3	3
BASP_T004295-R1	1	0
BASP_T004309-R1	5	4
BASP_T004310-R1	1	1
BASP_T004311-R1	1	1
BASP_T004322-R1	1	1
BASP_T004323-R1	2	1
BASP_T004327-R1	1	1
BASP_T004407-R1	1	2
BASP_T004416-R1	2	1
BASP_T004424-R1	3	2
BASP_T004452-R1	1	1
BASP_T004495-R1	1	0
BASP_T004498-R1	1	1
BASP_T004503-R1	1	1
BASP_T004516-R1	2	2
BASP_T004525-R1	1	1
BASP_T004566-R1	1	0
BASP_T004573-R1	2	1
BASP_T004595-R1	1	0
BASP_T004606-R1	2	2
BASP_T004613-R1	1	0
BASP_T004629-R1	1	2
BASP_T004635-R1	6	6
BASP_T004646-R1	1	1
BASP_T004667-R1	1	1
BASP_T004668-R1	1	1
BASP_T004674-R1	1	1
BASP_T005604-R1	2	1
BASP_T005605-R1	2	2
BASP_T005620-R1	2	1
BASP_T005627-R1	2	0
BASP_T005631-R1	2	1
BASP_T005646-R1	1	1
BASP_T005652-R1	3	2
BASP_T005659-R1	2	2
BASP_T005660-R1	5	4
BASP_T005661-R1	5	7
BASP_T005662-R1	1	0
BASP_T005663-R1	2	3
BASP_T005690-R1	3	2
BASP_T005697-R1	1	0
BASP_T005715-R1	2	1
BASP_T005725-R1	2	2
BASP_T005740-R1	1	1
BASP_T005761-R1	1	1
BASP_T005769-R1	1	2
BASP_T005784-R1	3	2
BASP_T005790-R1	1	1
BASP_T005798-R1	1	0
BASP_T005807-R1	5	4
BASP_T005835-R1	1	1
BASP_T005857-R1	1	1
BASP_T005858-R1	1	1
BASP_T005861-R1	5	5
BASP_T005889-R1	1	0
BASP_T005908-R1	1	2
BASP_T005931-R1	1	0
BASP_T005939-R1	1	1
BASP_T005992-R1	4	2
BASP_T005995-R1	1	2
BASP_T005996-R1	1	1
BASP_T006002-R1	2	3
BASP_T006042-R1	3	2
BASP_T006043-R1	1	1
BASP_T006045-R1	1	0
BASP_T006062-R1	2	1
BASP_T006064-R1	1	0
BASP_T006066-R1	3	5
BASP_T006068-R1	1	1
BASP_T006069-R1	1	1
BASP_T006070-R1	1	1
BASP_T006094-R1	1	1
BASP_T006101-R1	1	1
BASP_T006104-R1	1	1
BASP_T006125-R1	1	1
BASP_T006137-R1	5	5
BASP_T006138-R1	4	5
BASP_T006190-R1	2	2
BASP_T006191-R1	1	1
BASP_T006209-R1	1	1
BASP_T006216-R1	2	2
BASP_T006225-R1	1	0
BASP_T006231-R1	1	1
BASP_T006243-R1	1	1
BASP_T006249-R1	1	1
BASP_T006260-R1	1	1
BASP_T006262-R1	2	1
BASP_T005531-R1	4	3
BASP_T005534-R1	4	3
BASP_T005538-R1	2	1
BASP_T005559-R1	1	1
BASP_T005581-R1	1	1
BASP_T005582-R1	1	1
BASP_T005593-R1	1	0
BASP_T005599-R1	1	3
BASP_T005639-R1	1	1
BASP_T005641-R1	1	0
BASP_T005643-R1	1	0
BASP_T005649-R1	2	1
BASP_T005656-R1	2	2
BASP_T005657-R1	1	0
BASP_T005681-R1	4	4
BASP_T005689-R1	1	0
BASP_T005698-R1	2	2
BASP_T005734-R1	1	1
BASP_T005758-R1	4	3
BASP_T005760-R1	1	1
BASP_T005765-R1	2	2
BASP_T005803-R1	1	1
BASP_T005805-R1	1	1
BASP_T005820-R1	1	2
BASP_T005824-R1	2	2
BASP_T005825-R1	1	1
BASP_T005849-R1	4	5
BASP_T005864-R1	1	1
BASP_T005871-R1	1	1
BASP_T005879-R1	2	2
BASP_T005881-R1	2	2
BASP_T005886-R1	2	2
BASP_T005909-R1	3	2
BASP_T005920-R1	1	1
BASP_T005922-R3	1	2
BASP_T005927-R1	1	2
BASP_T005936-R1	1	1
BASP_T005955-R1	1	1
BASP_T005958-R1	2	1
BASP_T005966-R1	1	1
BASP_T005989-R1	6	6
BASP_T005997-R1	1	0
BASP_T006049-R1	2	2
BASP_T006051-R1	2	0
BASP_T006076-R1	5	4
BASP_T006090-R1	1	0
BASP_T006093-R1	1	0
BASP_T006097-R1	1	0
BASP_T006123-R1	1	0
BASP_T006131-R1	2	2
BASP_T006181-R1	3	5
BASP_T006188-R1	2	2
BASP_T006203-R1	1	1
BASP_T006208-R1	1	1
BASP_T006217-R1	1	1
BASP_T006220-R1	1	0
BASP_T006227-R1	2	2
BASP_T006263-R1	3	1
BASP_T006333-R1	1	1
BASP_T006369-R1	1	1
BASP_T006375-R1	2	1
BASP_T006397-R1	1	0
BASP_T006412-R1	1	1
BASP_T006463-R1	3	3
BASP_T006467-R1	1	1
BASP_T006506-R1	3	2
BASP_T006509-R1	2	2
BASP_T006514-R1	1	0
BASP_T006523-R1	3	2
BASP_T006540-R1	1	0
BASP_T006544-R1	1	1
BASP_T006548-R1	1	1
BASP_T006549-R1	1	1
BASP_T006557-R1	1	1
BASP_T006570-R1	1	1
BASP_T006575-R1	2	2
BASP_T006576-R1	2	1
BASP_T006592-R1	1	1
BASP_T006595-R1	2	2
BASP_T006596-R1	1	1
BASP_T006600-R1	1	1
BASP_T006607-R1	2	1
BASP_T006610-R1	3	2
BASP_T006612-R1	4	4
BASP_T006620-R1	2	2
BASP_T006635-R1	1	1
BASP_T006638-R1	1	0
BASP_T006647-R1	1	2
BASP_T006651-R1	4	4
BASP_T006652-R1	2	2
BASP_T006657-R1	1	0
BASP_T006662-R1	1	0
BASP_T006676-R1	1	2
BASP_T006681-R1	1	0
BASP_T006693-R1	1	2
BASP_T006697-R1	4	3
BASP_T006698-R1	1	1
BASP_T006701-R1	1	1
BASP_T006704-R1	1	1
BASP_T006735-R1	1	1
BASP_T006747-R1	1	0
BASP_T006752-R1	1	2
BASP_T006766-R1	3	0
BASP_T006798-R1	1	1
BASP_T006818-R1	1	1
BASP_T006832-R1	2	0
BASP_T006845-R1	1	1
BASP_T006846-R1	1	0
BASP_T006850-R1	1	0
BASP_T006870-R1	1	1
BASP_T006881-R1	4	3
BASP_T006883-R1	1	0
BASP_T006900-R1	1	2
BASP_T006907-R1	1	2
BASP_T006921-R1	1	0
BASP_T006939-R1	1	1
BASP_T006303-R1	2	2
BASP_T006312-R1	1	0
BASP_T006315-R1	3	2
BASP_T006335-R1	1	0
BASP_T006339-R1	2	2
BASP_T006358-R1	3	4
BASP_T006373-R1	1	0
BASP_T006382-R1	1	0
BASP_T006383-R1	2	0
BASP_T006387-R1	1	1
BASP_T006430-R1	1	0
BASP_T006435-R1	3	3
BASP_T006436-R1	1	1
BASP_T006437-R1	2	2
BASP_T006445-R1	1	1
BASP_T006488-R1	2	3
BASP_T006492-R1	1	1
BASP_T006507-R1	3	4
BASP_T006508-R1	1	1
BASP_T006511-R1	1	3
BASP_T006519-R1	1	1
BASP_T006537-R1	2	1
BASP_T006542-R1	1	1
BASP_T006547-R1	1	0
BASP_T006551-R1	1	0
BASP_T006577-R1	1	0
BASP_T006580-R1	1	0
BASP_T006581-R1	1	1
BASP_T006583-R1	2	2
BASP_T006598-R1	2	1
BASP_T006611-R1	2	2
BASP_T006618-R1	2	2
BASP_T006634-R1	2	1
BASP_T006646-R1	1	1
BASP_T006658-R1	1	2
BASP_T006678-R1	1	1
BASP_T006700-R1	2	1
BASP_T006703-R1	1	0
BASP_T006720-R1	1	2
BASP_T006723-R1	1	1
BASP_T006736-R1	1	1
BASP_T006737-R1	2	1
BASP_T006739-R1	1	0
BASP_T006740-R1	1	1
BASP_T006765-R1	1	1
BASP_T006772-R1	1	1
BASP_T006772-R2	1	1
BASP_T006787-R1	1	0
BASP_T006789-R1	1	1
BASP_T006817-R1	1	2
BASP_T006824-R1	1	1
BASP_T006835-R1	4	4
BASP_T006848-R1	2	3
BASP_T006856-R1	1	1
BASP_T006867-R1	3	2
BASP_T006869-R2	1	1
BASP_T006872-R1	1	1
BASP_T006877-R1	2	2
BASP_T006886-R1	1	0
BASP_T006887-R1	1	1
BASP_T006899-R1	1	1
BASP_T006916-R1	1	2
BASP_T006918-R1	1	1
BASP_T006920-R1	1	1
BASP_T006922-R1	5	5
BASP_T010699-R1	1	2
BASP_T010700-R1	1	1
BASP_T010701-R1	3	2
BASP_T010729-R1	2	1
BASP_T010733-R1	1	1
BASP_T010744-R1	1	0
BASP_T010745-R1	1	0
BASP_T010813-R1	2	1
BASP_T010814-R1	2	1
BASP_T010818-R1	1	1
BASP_T010825-R1	1	2
BASP_T010838-R1	1	1
BASP_T010839-R1	1	1
BASP_T010853-R1	1	1
BASP_T010859-R1	1	1
BASP_T010872-R1	4	4
BASP_T010916-R1	1	1
BASP_T010936-R1	1	1
BASP_T010943-R1	2	2
BASP_T010968-R1	3	4
BASP_T010999-R1	4	3
BASP_T011000-R1	1	2
BASP_T010685-R1	1	1
BASP_T010695-R1	2	1
BASP_T010707-R1	1	0
BASP_T010722-R1	1	1
BASP_T010725-R1	2	1
BASP_T010725-R2	1	1
BASP_T010732-R1	2	3
BASP_T010734-R1	1	1
BASP_T010795-R1	1	1
BASP_T010807-R1	1	1
BASP_T010858-R1	1	1
BASP_T010906-R1	3	2
BASP_T010985-R1	1	1
BASP_T007475-R1	1	1
BASP_T007495-R1	1	1
BASP_T007497-R1	1	1
BASP_T007533-R1	1	0
BASP_T007548-R1	2	2
BASP_T007553-R1	1	2
BASP_T007572-R1	1	1
BASP_T007593-R1	1	0
BASP_T007602-R1	1	1
BASP_T007605-R1	1	1
BASP_T007612-R1	1	1
BASP_T007617-R1	5	7
BASP_T007626-R1	1	1
BASP_T007631-R1	1	1
BASP_T007635-R1	2	2
BASP_T007638-R1	1	1
BASP_T007642-R1	1	2
BASP_T007644-R1	7	5
BASP_T007652-R1	1	4
BASP_T007655-R1	1	0
BASP_T007663-R1	3	3
BASP_T007665-R1	1	1
BASP_T007667-R1	3	2
BASP_T007672-R1	1	1
BASP_T007676-R1	1	1
BASP_T007677-R1	1	1
BASP_T007703-R1	2	1
BASP_T007704-R1	1	1
BASP_T007708-R1	2	2
BASP_T007723-R1	2	2
BASP_T007728-R1	3	4
BASP_T007731-R1	1	2
BASP_T007748-R1	1	1
BASP_T007750-R1	2	1
BASP_T007751-R1	3	2
BASP_T007754-R1	1	0
BASP_T007756-R1	1	3
BASP_T007757-R1	1	1
BASP_T007760-R1	2	3
BASP_T007788-R1	1	1
BASP_T007797-R1	1	0
BASP_T007801-R1	2	2
BASP_T007824-R1	2	3
BASP_T007880-R1	1	2
BASP_T007884-R1	1	1
BASP_T007888-R1	1	1
BASP_T007895-R1	1	0
BASP_T007901-R1	1	0
BASP_T007909-R1	1	0
BASP_T007925-R1	2	1
BASP_T007936-R1	5	6
BASP_T007942-R1	2	1
BASP_T007959-R2	2	2
BASP_T007968-R1	3	3
BASP_T007992-R1	1	1
BASP_T007494-R1	1	0
BASP_T007505-R1	1	1
BASP_T007523-R1	3	2
BASP_T007527-R1	2	2
BASP_T007540-R1	1	1
BASP_T007541-R1	1	3
BASP_T007542-R1	1	0
BASP_T007543-R1	1	1
BASP_T007559-R1	1	0
BASP_T007588-R1	2	1
BASP_T007592-R1	1	1
BASP_T007600-R1	1	0
BASP_T007601-R1	1	0
BASP_T007604-R1	1	1
BASP_T007629-R1	2	3
BASP_T007647-R1	2	1
BASP_T007649-R1	4	2
BASP_T007720-R1	1	0
BASP_T007722-R1	1	1
BASP_T007732-R2	1	0
BASP_T007740-R1	2	2
BASP_T007741-R1	1	1
BASP_T007746-R1	1	1
BASP_T007747-R1	2	2
BASP_T007778-R1	3	3
BASP_T007809-R1	1	0
BASP_T007825-R1	2	2
BASP_T007829-R1	1	1
BASP_T007846-R1	1	3
BASP_T007862-R1	2	3
BASP_T007926-R1	1	0
BASP_T007928-R1	2	3
BASP_T007933-R1	1	0
BASP_T007934-R1	1	1
BASP_T007948-R1	2	1
BASP_T007949-R1	1	0
BASP_T007950-R1	2	0
BASP_T007963-R1	1	1
BASP_T007964-R1	2	1
BASP_T007966-R1	1	0
BASP_T006949-R1	1	0
BASP_T006950-R1	1	0
BASP_T006951-R1	1	2
BASP_T006952-R1	1	0
BASP_T006956-R1	4	3
BASP_T006957-R1	3	2
BASP_T006962-R1	1	1
BASP_T006973-R1	1	1
BASP_T006978-R1	3	2
BASP_T006983-R1	1	2
BASP_T007024-R1	1	1
BASP_T007026-R1	1	3
BASP_T007027-R1	1	1
BASP_T007037-R1	1	1
BASP_T007040-R1	3	2
BASP_T007049-R1	1	1
BASP_T007056-R1	4	6
BASP_T007057-R1	1	0
BASP_T007058-R1	1	1
BASP_T007071-R1	2	3
BASP_T007074-R1	1	1
BASP_T007082-R1	1	1
BASP_T007087-R1	1	0
BASP_T007134-R1	2	3
BASP_T007136-R1	1	0
BASP_T007140-R1	1	0
BASP_T007143-R1	1	1
BASP_T007144-R1	2	1
BASP_T007148-R1	2	3
BASP_T007174-R1	2	3
BASP_T007183-R1	1	2
BASP_T007200-R1	2	3
BASP_T007208-R1	1	1
BASP_T007226-R1	2	3
BASP_T007228-R1	2	2
BASP_T007251-R1	1	2
BASP_T007251-R8	1	1
BASP_T007251-R3	1	1
BASP_T007255-R1	3	3
BASP_T007275-R1	1	1
BASP_T007278-R1	2	2
BASP_T007280-R1	1	1
BASP_T007292-R1	14	11
BASP_T007300-R1	1	1
BASP_T007302-R1	2	1
BASP_T007328-R1	1	2
BASP_T007332-R1	1	0
BASP_T007358-R1	1	1
BASP_T007359-R1	1	1
BASP_T007363-R1	3	2
BASP_T007381-R1	1	2
BASP_T007392-R1	1	1
BASP_T007396-R1	1	1
BASP_T007400-R1	1	1
BASP_T007401-R1	1	1
BASP_T007406-R1	1	2
BASP_T007407-R1	1	1
BASP_T007409-R1	3	1
BASP_T007412-R1	1	1
BASP_T007417-R1	3	2
BASP_T007427-R1	1	0
BASP_T007446-R1	2	2
BASP_T007449-R1	3	3
BASP_T007456-R1	1	0
BASP_T007460-R1	1	0
BASP_T007463-R1	2	2
BASP_T006993-R1	2	0
BASP_T007000-R1	2	2
BASP_T007009-R1	1	1
BASP_T007010-R1	7	8
BASP_T007022-R1	1	0
BASP_T007025-R1	2	2
BASP_T007054-R1	1	0
BASP_T007055-R1	2	1
BASP_T007060-R1	3	3
BASP_T007081-R1	1	1
BASP_T007092-R1	1	1
BASP_T007113-R1	3	3
BASP_T007138-R1	2	1
BASP_T007150-R1	1	1
BASP_T007158-R1	1	2
BASP_T007173-R1	1	1
BASP_T007192-R1	1	0
BASP_T007193-R1	1	2
BASP_T007202-R1	2	3
BASP_T007217-R1	1	1
BASP_T007220-R1	3	2
BASP_T007221-R1	1	0
BASP_T007223-R1	1	1
BASP_T007229-R1	1	1
BASP_T007239-R1	1	1
BASP_T007242-R1	1	1
BASP_T007252-R1	1	1
BASP_T007260-R1	1	2
BASP_T007261-R1	1	2
BASP_T007265-R1	4	4
BASP_T007279-R1	1	1
BASP_T007282-R1	1	1
BASP_T007288-R1	2	3
BASP_T007290-R1	1	0
BASP_T007309-R1	10	10
BASP_T007312-R1	1	1
BASP_T007314-R1	2	0
BASP_T007315-R1	1	0
BASP_T007341-R1	1	0
BASP_T007342-R1	2	3
BASP_T007349-R4	1	1
BASP_T007352-R1	1	1
BASP_T007354-R1	1	0
BASP_T007362-R1	1	0
BASP_T007367-R1	2	2
BASP_T007369-R1	1	1
BASP_T007421-R1	2	2
BASP_T007435-R1	2	1
BASP_T007443-R1	1	1
BASP_T007448-R1	1	1
BASP_T009695-R1	1	0
BASP_T009714-R1	1	1
BASP_T009752-R1	1	2
BASP_T009755-R1	2	1
BASP_T009764-R1	1	0
BASP_T009796-R1	1	1
BASP_T009799-R1	3	4
BASP_T009800-R1	1	1
BASP_T009803-R1	1	0
BASP_T009812-R1	1	0
BASP_T009814-R1	1	0
BASP_T009821-R1	1	1
BASP_T009829-R1	1	0
BASP_T009837-R1	1	1
BASP_T009861-R1	2	1
BASP_T009862-R1	1	1
BASP_T009877-R1	2	3
BASP_T009881-R1	1	1
BASP_T009888-R1	1	0
BASP_T009890-R1	1	1
BASP_T009891-R1	1	1
BASP_T009892-R1	1	1
BASP_T009910-R1	1	0
BASP_T009922-R1	1	1
BASP_T009932-R1	1	1
BASP_T009947-R1	1	1
BASP_T009948-R1	1	0
BASP_T009955-R1	4	4
BASP_T009957-R1	1	0
BASP_T009964-R1	1	1
BASP_T009998-R1	4	4
BASP_T010016-R1	4	5
BASP_T010018-R1	2	1
BASP_T009705-R1	1	1
BASP_T009715-R1	6	3
BASP_T009735-R1	1	1
BASP_T009744-R1	1	0
BASP_T009760-R1	1	1
BASP_T009806-R1	1	2
BASP_T009808-R1	2	2
BASP_T009815-R1	1	1
BASP_T009835-R1	2	1
BASP_T009836-R1	1	1
BASP_T009849-R1	1	1
BASP_T009850-R1	1	1
BASP_T009853-R1	1	0
BASP_T009856-R1	3	3
BASP_T009870-R1	1	1
BASP_T009871-R1	5	5
BASP_T009874-R1	1	1
BASP_T009882-R1	3	2
BASP_T009911-R1	2	1
BASP_T009918-R1	1	0
BASP_T009923-R1	4	3
BASP_T009925-R1	1	1
BASP_T009962-R1	1	1
BASP_T008009-R1	3	3
BASP_T008015-R1	1	1
BASP_T008027-R1	1	2
BASP_T008065-R1	1	1
BASP_T008069-R1	1	2
BASP_T008077-R1	3	2
BASP_T008085-R1	3	1
BASP_T008090-R1	1	1
BASP_T008129-R1	2	2
BASP_T008131-R1	1	0
BASP_T008142-R1	1	0
BASP_T008153-R1	1	1
BASP_T008156-R1	1	0
BASP_T008159-R1	1	0
BASP_T008176-R1	1	0
BASP_T008186-R1	1	1
BASP_T008192-R1	1	1
BASP_T008199-R1	3	3
BASP_T008206-R1	2	2
BASP_T008207-R1	4	3
BASP_T008210-R1	1	0
BASP_T008214-R1	3	4
BASP_T008231-R1	2	3
BASP_T008250-R1	2	2
BASP_T008251-R1	1	1
BASP_T008255-R1	1	2
BASP_T008275-R1	1	1
BASP_T008277-R1	1	1
BASP_T008282-R1	1	1
BASP_T008292-R1	1	1
BASP_T008294-R1	1	1
BASP_T008299-R1	2	4
BASP_T008310-R1	1	0
BASP_T008314-R1	5	4
BASP_T008344-R1	7	9
BASP_T008355-R1	1	1
BASP_T008356-R1	1	1
BASP_T008375-R1	1	1
BASP_T008387-R1	2	2
BASP_T008388-R1	1	0
BASP_T008393-R2	1	1
BASP_T008441-R1	3	2
BASP_T008447-R1	2	0
BASP_T008013-R1	1	0
BASP_T008020-R1	1	1
BASP_T008026-R1	3	3
BASP_T008047-R1	3	2
BASP_T008050-R1	1	1
BASP_T008056-R1	1	1
BASP_T008064-R1	1	0
BASP_T008067-R1	2	2
BASP_T008068-R1	2	2
BASP_T008070-R1	1	0
BASP_T008083-R1	2	3
BASP_T008095-R1	2	2
BASP_T008109-R1	1	2
BASP_T008120-R1	1	3
BASP_T008124-R1	1	1
BASP_T008141-R1	3	3
BASP_T008143-R1	1	1
BASP_T008148-R1	1	0
BASP_T008152-R1	2	3
BASP_T008155-R1	2	1
BASP_T008157-R1	1	0
BASP_T008168-R1	6	5
BASP_T008179-R1	1	0
BASP_T008185-R1	2	1
BASP_T008213-R1	1	1
BASP_T008218-R1	2	2
BASP_T008235-R1	1	1
BASP_T008239-R1	1	1
BASP_T008240-R1	1	0
BASP_T008241-R1	1	1
BASP_T008243-R1	1	2
BASP_T008244-R1	2	2
BASP_T008247-R1	1	3
BASP_T008265-R1	1	1
BASP_T008266-R1	1	1
BASP_T008273-R1	1	0
BASP_T008293-R1	1	1
BASP_T008306-R1	2	2
BASP_T008323-R1	7	6
BASP_T008324-R1	1	0
BASP_T008331-R1	1	3
BASP_T008357-R1	1	1
BASP_T008365-R1	1	1
BASP_T008369-R1	1	0
BASP_T008374-R1	1	1
BASP_T008394-R1	1	1
BASP_T008398-R1	1	1
BASP_T008400-R1	1	1
BASP_T008453-R1	2	1
BASP_T008454-R1	10	9
BASP_T008458-R1	2	3
BASP_T008462-R1	1	1
BASP_T010352-R1	2	2
BASP_T010373-R1	1	0
BASP_T010385-R1	1	1
BASP_T010397-R1	2	5
BASP_T010400-R1	1	0
BASP_T010410-R1	1	1
BASP_T010423-R1	2	2
BASP_T010436-R1	1	1
BASP_T010451-R1	1	1
BASP_T010457-R1	3	3
BASP_T010465-R1	1	0
BASP_T010469-R1	1	1
BASP_T010514-R1	3	0
BASP_T010527-R1	1	1
BASP_T010528-R1	2	3
BASP_T010532-R1	4	6
BASP_T010533-R1	1	3
BASP_T010542-R1	1	1
BASP_T010563-R1	3	2
BASP_T010570-R1	1	0
BASP_T010573-R1	1	0
BASP_T010576-R1	1	1
BASP_T010584-R1	1	1
BASP_T010586-R1	2	2
BASP_T010599-R1	1	0
BASP_T010613-R1	1	1
BASP_T010650-R1	1	1
BASP_T010349-R1	1	1
BASP_T010367-R1	2	2
BASP_T010369-R1	2	2
BASP_T010395-R1	2	5
BASP_T010396-R1	3	5
BASP_T010421-R1	2	2
BASP_T010439-R1	1	0
BASP_T010441-R1	1	1
BASP_T010463-R1	1	0
BASP_T010479-R1	1	1
BASP_T010512-R1	5	2
BASP_T010523-R2	3	1
BASP_T010534-R1	1	2
BASP_T010543-R1	1	1
BASP_T010553-R1	1	1
BASP_T010561-R1	1	2
BASP_T010581-R1	1	1
BASP_T010589-R1	1	0
BASP_T010596-R1	4	4
BASP_T010598-R1	4	4
BASP_T010623-R1	1	1
BASP_T010670-R1	6	4
BASP_T008578-R1	1	0
BASP_T008584-R1	1	1
BASP_T008587-R1	2	0
BASP_T008591-R1	3	2
BASP_T008591-R2	1	2
BASP_T008605-R1	1	1
BASP_T008608-R1	1	1
BASP_T008624-R1	1	1
BASP_T008634-R1	1	2
BASP_T008645-R1	2	1
BASP_T008647-R1	1	0
BASP_T008654-R1	1	1
BASP_T008660-R1	3	3
BASP_T008662-R1	2	2
BASP_T008673-R1	2	2
BASP_T008689-R1	1	1
BASP_T008700-R1	1	1
BASP_T008702-R1	3	2
BASP_T008705-R1	1	1
BASP_T008706-R1	1	1
BASP_T008719-R1	1	1
BASP_T008724-R1	1	0
BASP_T008749-R1	1	0
BASP_T008755-R1	1	0
BASP_T008767-R1	1	1
BASP_T008769-R1	1	0
BASP_T008781-R1	4	5
BASP_T008789-R1	2	3
BASP_T008798-R1	2	3
BASP_T008801-R1	1	0
BASP_T008822-R1	1	1
BASP_T008846-R1	4	4
BASP_T008849-R1	1	1
BASP_T008851-R1	2	2
BASP_T008867-R1	1	1
BASP_T008871-R1	1	0
BASP_T008895-R1	3	4
BASP_T008472-R1	2	2
BASP_T008480-R1	2	2
BASP_T008491-R1	4	6
BASP_T008504-R1	2	1
BASP_T008553-R3	1	1
BASP_T008559-R1	1	1
BASP_T008566-R1	1	0
BASP_T008568-R1	1	1
BASP_T008570-R1	1	1
BASP_T008580-R1	1	1
BASP_T008592-R1	3	3
BASP_T008598-R1	2	2
BASP_T008607-R1	1	1
BASP_T008678-R1	3	2
BASP_T008710-R1	1	0
BASP_T008771-R1	1	1
BASP_T008772-R1	1	0
BASP_T008775-R1	3	4
BASP_T008785-R1	1	1
BASP_T008811-R1	2	0
BASP_T008823-R1	2	2
BASP_T008838-R1	1	1
BASP_T008866-R1	2	0
BASP_T008882-R1	1	0
BASP_T008884-R1	1	2
BASP_T008889-R1	1	0
BASP_T011777-R1	1	0
BASP_T011778-R1	1	1
BASP_T011784-R1	3	4
BASP_T011793-R1	1	0
BASP_T011796-R1	1	0
BASP_T011807-R1	1	1
BASP_T011808-R1	1	1
BASP_T011810-R1	1	3
BASP_T011818-R1	1	1
BASP_T011833-R1	1	1
BASP_T011835-R1	2	1
BASP_T011837-R1	3	2
BASP_T011857-R1	2	1
BASP_T011864-R1	1	1
BASP_T011868-R1	2	2
BASP_T011870-R1	1	1
BASP_T011871-R1	1	0
BASP_T011873-R1	1	1
BASP_T011879-R1	1	0
BASP_T011880-R1	1	0
BASP_T011883-R1	1	1
BASP_T011899-R1	2	3
BASP_T011960-R1	1	0
BASP_T011966-R1	1	0
BASP_T011970-R1	1	1
BASP_T011982-R1	1	1
BASP_T011984-R1	4	4
BASP_T011997-R1	1	0
BASP_T011771-R1	5	2
BASP_T011776-R1	1	0
BASP_T011817-R1	1	0
BASP_T011820-R1	1	1
BASP_T011821-R1	1	0
BASP_T011831-R1	1	1
BASP_T011855-R1	1	1
BASP_T011878-R1	2	1
BASP_T011897-R1	1	2
BASP_T011914-R1	1	1
BASP_T011945-R1	1	1
BASP_T011956-R1	1	0
BASP_T011968-R1	3	3
BASP_T011971-R1	1	1
BASP_T011995-R1	1	1
BASP_T012004-R1	1	1
BASP_T012019-R1	1	1
BASP_T012020-R1	3	2
BASP_T009302-R1	1	2
BASP_T009320-R1	2	2
BASP_T009380-R2	3	3
BASP_T009394-R1	1	0
BASP_T009448-R1	1	1
BASP_T009465-R1	1	1
BASP_T009469-R1	1	1
BASP_T009477-R1	1	1
BASP_T009480-R1	1	1
BASP_T009481-R1	1	1
BASP_T009502-R1	1	1
BASP_T009506-R1	1	0
BASP_T009515-R1	1	0
BASP_T009528-R1	2	1
BASP_T009538-R1	1	2
BASP_T009547-R1	1	1
BASP_T009548-R1	1	2
BASP_T009549-R1	1	0
BASP_T009552-R1	1	1
BASP_T009553-R1	1	1
BASP_T009569-R1	1	1
BASP_T009583-R1	2	2
BASP_T009585-R1	1	1
BASP_T009590-R1	4	3
BASP_T009596-R1	1	2
BASP_T009600-R1	1	0
BASP_T009607-R1	2	2
BASP_T009623-R1	2	3
BASP_T009639-R1	1	2
BASP_T009657-R1	2	0
BASP_T009669-R1	1	1
BASP_T009688-R1	4	3
BASP_T009283-R1	1	1
BASP_T009288-R1	3	4
BASP_T009289-R1	1	1
BASP_T009321-R1	1	0
BASP_T009347-R1	2	2
BASP_T009364-R1	1	0
BASP_T009379-R1	1	1
BASP_T009398-R1	1	1
BASP_T009399-R1	2	2
BASP_T009403-R1	2	0
BASP_T009444-R1	1	1
BASP_T009468-R1	1	1
BASP_T009478-R1	2	2
BASP_T009510-R1	1	1
BASP_T009543-R1	1	2
BASP_T009551-R1	1	1
BASP_T009565-R1	1	2
BASP_T009577-R1	1	1
BASP_T009579-R1	1	1
BASP_T009588-R1	1	1
BASP_T009599-R1	3	4
BASP_T009608-R1	2	1
BASP_T009633-R1	1	1
BASP_T009651-R1	1	0
BASP_T009652-R1	1	2
BASP_T009659-R1	1	1
BASP_T009681-R1	4	3
BASP_T008943-R1	2	2
BASP_T008959-R1	1	1
BASP_T008961-R1	1	1
BASP_T008966-R1	1	1
BASP_T008970-R1	1	0
BASP_T008988-R1	2	2
BASP_T008993-R1	2	2
BASP_T009038-R1	1	0
BASP_T009076-R1	1	1
BASP_T009105-R1	1	0
BASP_T009117-R1	7	3
BASP_T009143-R1	1	1
BASP_T009150-R1	1	1
BASP_T009155-R1	3	5
BASP_T009251-R1	3	3
BASP_T009253-R1	1	1
BASP_T008940-R1	1	1
BASP_T008946-R1	3	2
BASP_T008958-R1	4	4
BASP_T008980-R1	4	5
BASP_T009003-R1	3	2
BASP_T009020-R1	2	3
BASP_T009036-R1	2	1
BASP_T009047-R1	1	3
BASP_T009051-R1	6	5
BASP_T009052-R1	1	1
BASP_T009059-R1	1	1
BASP_T009073-R1	1	1
BASP_T009080-R1	1	2
BASP_T009087-R1	3	2
BASP_T009090-R1	1	1
BASP_T009092-R1	2	2
BASP_T009095-R1	1	1
BASP_T009098-R1	1	1
BASP_T009101-R1	1	1
BASP_T009102-R1	2	2
BASP_T009107-R1	1	0
BASP_T009112-R1	1	1
BASP_T009119-R1	1	1
BASP_T009138-R1	1	1
BASP_T009151-R1	1	1
BASP_T009153-R1	2	1
BASP_T009165-R1	2	1
BASP_T009196-R1	1	1
BASP_T009260-R1	1	1
BASP_T009261-R1	1	0
BASP_T009266-R1	1	2
BASP_T013266-R1	2	2
BASP_T013470-R1	2	1
BASP_T013421-R1	1	1
BASP_T013465-R1	5	6
BASP_T012334-R1	1	1
BASP_T012357-R1	2	2
BASP_T012384-R1	1	0
BASP_T012403-R1	2	1
BASP_T012430-R1	1	0
BASP_T012522-R1	1	2
BASP_T012525-R1	1	1
BASP_T012533-R1	1	0
BASP_T012575-R1	1	1
BASP_T012583-R1	5	5
BASP_T012317-R1	1	0
BASP_T012321-R1	1	1
BASP_T012323-R1	2	1
BASP_T012341-R1	1	0
BASP_T012345-R1	2	2
BASP_T012402-R1	2	2
BASP_T012404-R1	2	1
BASP_T012409-R1	2	3
BASP_T012416-R1	1	3
BASP_T012418-R1	2	2
BASP_T012428-R1	1	1
BASP_T012437-R1	1	0
BASP_T012440-R1	1	1
BASP_T012503-R1	1	0
BASP_T012514-R1	2	1
BASP_T012537-R1	1	2
BASP_T012549-R1	1	0
BASP_T012562-R1	1	0
BASP_T012576-R1	2	2
BASP_T012578-R1	5	5
BASP_T010082-R1	1	1
BASP_T010186-R1	4	5
BASP_T010187-R1	1	3
BASP_T010191-R1	1	0
BASP_T010192-R1	1	1
BASP_T010193-R1	1	1
BASP_T010209-R1	2	2
BASP_T010214-R1	2	1
BASP_T010218-R1	1	0
BASP_T010228-R1	1	1
BASP_T010237-R1	1	1
BASP_T010271-R1	8	8
BASP_T010307-R1	1	1
BASP_T010320-R1	2	3
BASP_T010322-R1	3	6
BASP_T010324-R1	2	2
BASP_T010328-R1	9	7
BASP_T010064-R1	2	2
BASP_T010101-R1	1	1
BASP_T010118-R1	1	1
BASP_T010125-R1	1	2
BASP_T010126-R1	1	1
BASP_T010141-R1	2	1
BASP_T010153-R1	1	2
BASP_T010169-R1	2	2
BASP_T010172-R1	1	0
BASP_T010179-R1	1	3
BASP_T010181-R1	2	2
BASP_T010194-R1	4	3
BASP_T010220-R1	1	1
BASP_T010222-R1	1	0
BASP_T010238-R1	1	1
BASP_T010246-R1	2	0
BASP_T010258-R1	2	0
BASP_T010272-R1	2	1
BASP_T010276-R1	1	1
BASP_T010278-R1	1	1
BASP_T010279-R1	1	1
BASP_T010288-R1	1	1
BASP_T010302-R1	1	1
BASP_T010311-R1	1	0
BASP_T010312-R1	1	1
BASP_T010316-R1	3	3
BASP_T010333-R1	7	8
BASP_T010338-R1	3	4
BASP_T010342-R1	1	0
BASP_T010343-R1	1	1
BASP_T013025-R1	3	2
BASP_T013033-R1	1	0
BASP_T013045-R1	1	0
BASP_T013061-R1	1	0
BASP_T013067-R1	1	0
BASP_T013084-R1	1	1
BASP_T013158-R1	1	1
BASP_T013165-R1	4	3
BASP_T013178-R1	3	3
BASP_T013197-R1	1	1
BASP_T013209-R1	2	3
BASP_T013216-R1	1	1
BASP_T013221-R1	1	2
BASP_T013227-R1	1	1
BASP_T013247-R1	2	1
BASP_T013248-R1	1	2
BASP_T013032-R1	1	1
BASP_T013036-R1	1	1
BASP_T013049-R1	2	2
BASP_T013055-R1	1	1
BASP_T013058-R1	1	1
BASP_T013092-R1	1	1
BASP_T013097-R1	1	1
BASP_T013132-R1	1	1
BASP_T013141-R1	1	0
BASP_T013181-R1	2	2
BASP_T013186-R1	1	0
BASP_T013213-R1	1	0
BASP_T013222-R1	1	1
BASP_T013237-R1	2	1
BASP_T013250-R1	2	2
BASP_T013252-R1	1	0
BASP_T013742-R1	1	2
BASP_T013750-R1	1	1
BASP_T013773-R1	1	1
BASP_T013774-R1	4	2
BASP_T013775-R1	1	2
BASP_T013790-R1	4	4
BASP_T013798-R1	1	1
BASP_T013802-R1	1	0
BASP_T013884-R1	1	1
BASP_T013910-R1	1	0
BASP_T013919-R1	1	1
BASP_T013942-R1	1	2
BASP_T013772-R1	1	1
BASP_T013795-R1	1	1
BASP_T013854-R1	1	2
BASP_T013855-R1	1	2
BASP_T013880-R1	3	3
BASP_T013913-R1	1	1
BASP_T013930-R1	1	1
BASP_T012051-R1	1	1
BASP_T012167-R1	2	1
BASP_T012209-R1	7	4
BASP_T012245-R1	2	4
BASP_T012247-R1	1	2
BASP_T012267-R1	1	1
BASP_T012276-R1	1	1
BASP_T012287-R1	1	0
BASP_T012292-R1	1	0
BASP_T012049-R1	3	1
BASP_T012050-R1	1	0
BASP_T012092-R1	2	2
BASP_T012121-R1	1	1
BASP_T012139-R1	2	2
BASP_T012168-R1	3	2
BASP_T012197-R1	1	1
BASP_T012205-R1	4	3
BASP_T012211-R1	1	0
BASP_T012212-R1	1	1
BASP_T012215-R1	1	1
BASP_T012244-R1	3	3
BASP_T012256-R1	3	2
BASP_T012278-R1	1	1
BASP_T013962-R1	2	2
BASP_T013970-R1	3	3
BASP_T013995-R1	2	2
BASP_T014013-R1	1	0
BASP_T014016-R1	1	1
BASP_T014038-R1	1	0
BASP_T014041-R1	1	0
BASP_T014043-R1	1	1
BASP_T014044-R1	1	1
BASP_T014053-R1	1	1
BASP_T014062-R1	2	2
BASP_T014069-R1	1	1
BASP_T014135-R1	1	1
BASP_T014137-R1	2	2
BASP_T013966-R1	5	4
BASP_T013973-R1	2	2
BASP_T013991-R1	2	3
BASP_T014007-R1	4	3
BASP_T014012-R1	1	1
BASP_T014031-R1	2	2
BASP_T014057-R1	2	2
BASP_T014075-R1	2	2
BASP_T014131-R1	2	0
BASP_T014143-R1	4	4
BASP_T013497-R1	1	1
BASP_T013535-R1	1	0
BASP_T013635-R1	1	0
BASP_T013675-R1	2	0
BASP_T013676-R1	2	1
BASP_T013684-R1	2	1
BASP_T013700-R1	1	1
BASP_T013553-R1	1	1
BASP_T013693-R1	2	2
BASP_T013695-R1	2	2
BASP_T011543-R1	2	0
BASP_T011550-R1	1	1
BASP_T011606-R1	2	1
BASP_T011608-R1	1	1
BASP_T011611-R1	1	1
BASP_T011615-R1	1	2
BASP_T011628-R1	1	2
BASP_T011643-R1	2	2
BASP_T011647-R1	4	3
BASP_T011654-R1	2	2
BASP_T011658-R1	1	0
BASP_T011679-R1	5	4
BASP_T011691-R1	2	2
BASP_T011705-R1	1	1
BASP_T011711-R1	1	1
BASP_T011716-R1	2	2
BASP_T011725-R1	1	1
BASP_T011520-R1	2	1
BASP_T011529-R1	2	2
BASP_T011545-R1	1	1
BASP_T011568-R1	1	1
BASP_T011569-R1	1	1
BASP_T011603-R1	2	4
BASP_T011607-R1	1	1
BASP_T011618-R1	1	1
BASP_T011629-R1	1	0
BASP_T011637-R1	1	1
BASP_T011656-R1	1	1
BASP_T011672-R1	1	0
BASP_T011683-R1	3	2
BASP_T011690-R1	1	1
BASP_T011695-R1	1	1
BASP_T011715-R1	3	2
BASP_T011718-R1	2	2
BASP_T011732-R1	1	1
BASP_T011739-R1	1	0
BASP_T011741-R1	3	2
BASP_T011744-R1	1	1
BASP_T011749-R1	2	1
BASP_T011750-R1	1	1
BASP_T011290-R1	1	1
BASP_T011304-R1	1	2
BASP_T011306-R1	1	1
BASP_T011316-R1	5	5
BASP_T011329-R1	1	2
BASP_T011331-R1	3	1
BASP_T011339-R1	2	1
BASP_T011340-R1	5	5
BASP_T011362-R1	1	2
BASP_T011367-R1	4	2
BASP_T011385-R1	5	5
BASP_T011392-R1	2	1
BASP_T011460-R1	1	1
BASP_T011462-R1	3	3
BASP_T011464-R1	1	0
BASP_T011483-R1	2	1
[truncated: 827 more rows]

## Sheet: Sheet2
ID	Con	Metf
BASP_T000093-R1	1	0		478
BASP_T000182-R1	1	0
BASP_T000220-R1	1	0
BASP_T000225-R1	1	0
BASP_T000255-R1	1	0
BASP_T000483-R1	1	0
BASP_T000505-R1	1	0
BASP_T000527-R1	1	0
BASP_T000568-R4	1	0
BASP_T000573-R1	2	0
BASP_T000576-R1	1	0
BASP_T000647-R1	2	0
BASP_T000744-R1	1	0
BASP_T000867-R1	1	0
BASP_T000879-R1	1	0
BASP_T000979-R1	1	0
BASP_T001026-R1	1	0
BASP_T000021-R1	1	0
BASP_T000089-R1	2	0
BASP_T000179-R1	1	0
BASP_T000237-R1	1	0
BASP_T000626-R1	1	0
BASP_T000663-R1	1	0
BASP_T000695-R1	1	0
BASP_T000824-R1	1	0
BASP_T000831-R1	1	0
BASP_T000898-R1	1	0
BASP_T000931-R1	1	0
BASP_T001168-R1	1	0
BASP_T001202-R1	1	0
BASP_T001239-R1	1	0
BASP_T001262-R1	1	0
BASP_T001285-R1	1	0
BASP_T001306-R1	1	0
BASP_T001311-R1	1	0
BASP_T001395-R1	1	0
BASP_T001424-R1	1	0
BASP_T001438-R1	1	0
BASP_T001460-R1	1	0
BASP_T001478-R1	1	0
BASP_T001501-R1	1	0
BASP_T001796-R1	1	0
BASP_T001941-R1	1	0
BASP_T002083-R1	1	0
BASP_T002125-R1	1	0
BASP_T001164-R1	1	0
BASP_T001343-R1	1	0
BASP_T001428-R1	1	0
BASP_T001441-R1	1	0
BASP_T001462-R1	1	0
BASP_T001509-R1	1	0
BASP_T001510-R1	1	0
BASP_T001561-R1	1	0
BASP_T001680-R1	1	0
BASP_T001686-R1	1	0
BASP_T001697-R1	1	0
BASP_T001726-R1	1	0
BASP_T001748-R1	1	0
BASP_T001826-R1	1	0
BASP_T001989-R1	1	0
BASP_T002044-R1	1	0
BASP_T002257-R1	2	0
BASP_T002282-R1	2	0
BASP_T002306-R1	1	0
BASP_T002329-R1	1	0
BASP_T002406-R1	1	0
BASP_T002480-R1	1	0
BASP_T002656-R1	1	0
BASP_T002672-R1	1	0
BASP_T002699-R1	1	0
BASP_T002706-R1	1	0
BASP_T002770-R1	1	0
BASP_T002815-R1	1	0
BASP_T002826-R1	1	0
BASP_T003000-R1	1	0
BASP_T002246-R1	1	0
BASP_T002324-R1	1	0
BASP_T002355-R1	1	0
BASP_T002364-R1	1	0
BASP_T002490-R1	1	0
BASP_T002602-R1	1	0
BASP_T002678-R1	1	0
BASP_T002890-R1	1	0
BASP_T002921-R1	1	0
BASP_T002952-R1	2	0
BASP_T004941-R1	2	0
BASP_T004996-R1	1	0
BASP_T005047-R1	1	0
BASP_T005069-R1	1	0
BASP_T005082-R1	1	0
BASP_T005104-R1	1	0
BASP_T005114-R1	1	0
BASP_T005280-R1	1	0
BASP_T005292-R1	1	0
BASP_T005357-R1	1	0
BASP_T005363-R1	2	0
BASP_T005372-R1	1	0
BASP_T005400-R1	1	0
BASP_T005442-R1	1	0
BASP_T004738-R1	2	0
BASP_T004829-R1	1	0
BASP_T004899-R1	1	0
BASP_T004939-R1	1	0
BASP_T004977-R1	1	0
BASP_T005116-R1	1	0
BASP_T005124-R1	2	0
BASP_T005192-R2	1	0
BASP_T005236-R1	1	0
BASP_T005246-R1	1	0
BASP_T005250-R1	1	0
BASP_T005323-R1	1	0
BASP_T005475-R1	1	0
BASP_T005483-R1	1	0
BASP_T003044-R1	1	0
BASP_T003203-R1	1	0
BASP_T003253-R1	1	0
BASP_T003343-R1	1	0
BASP_T003361-R1	1	0
BASP_T003470-R1	1	0
BASP_T003544-R1	1	0
BASP_T003567-R1	1	0
BASP_T003575-R1	1	0
BASP_T003599-R1	1	0
BASP_T003117-R1	1	0
BASP_T003231-R1	1	0
BASP_T003252-R1	1	0
BASP_T003305-R1	1	0
BASP_T003375-R1	1	0
BASP_T003377-R1	1	0
BASP_T003456-R1	1	0
BASP_T003481-R1	1	0
BASP_T003494-R1	1	0
BASP_T003523-R1	1	0
BASP_T003690-R1	2	0
BASP_T003925-R1	1	0
BASP_T003927-R1	1	0
BASP_T003998-R1	1	0
BASP_T004004-R1	1	0
BASP_T004022-R1	1	0
BASP_T004032-R1	1	0
BASP_T004063-R1	1	0
BASP_T004100-R1	3	0
BASP_T004111-R1	1	0
BASP_T004112-R1	1	0
BASP_T004187-R1	1	0
BASP_T004493-R1	1	0
BASP_T004532-R1	1	0
BASP_T004533-R1	1	0
BASP_T004631-R1	2	0
BASP_T004669-R1	1	0
BASP_T003936-R1	2	0
BASP_T003986-R1	1	0
BASP_T004066-R1	1	0
BASP_T004083-R2	1	0
BASP_T004141-R1	1	0
BASP_T004192-R1	1	0
BASP_T004295-R1	1	0
BASP_T004495-R1	1	0
BASP_T004566-R1	1	0
BASP_T004595-R1	1	0
BASP_T004613-R1	1	0
BASP_T005627-R1	2	0
BASP_T005662-R1	1	0
BASP_T005697-R1	1	0
BASP_T005798-R1	1	0
BASP_T005889-R1	1	0
BASP_T005931-R1	1	0
BASP_T006045-R1	1	0
BASP_T006064-R1	1	0
BASP_T006225-R1	1	0
BASP_T005593-R1	1	0
BASP_T005641-R1	1	0
BASP_T005643-R1	1	0
BASP_T005657-R1	1	0
BASP_T005689-R1	1	0
BASP_T005997-R1	1	0
BASP_T006051-R1	2	0
BASP_T006090-R1	1	0
BASP_T006093-R1	1	0
BASP_T006097-R1	1	0
BASP_T006123-R1	1	0
BASP_T006220-R1	1	0
BASP_T006397-R1	1	0
BASP_T006514-R1	1	0
BASP_T006540-R1	1	0
BASP_T006638-R1	1	0
BASP_T006657-R1	1	0
BASP_T006662-R1	1	0
BASP_T006681-R1	1	0
BASP_T006747-R1	1	0
BASP_T006766-R1	3	0
BASP_T006832-R1	2	0
BASP_T006846-R1	1	0
BASP_T006850-R1	1	0
BASP_T006883-R1	1	0
BASP_T006921-R1	1	0
BASP_T006312-R1	1	0
BASP_T006335-R1	1	0
BASP_T006373-R1	1	0
BASP_T006382-R1	1	0
BASP_T006383-R1	2	0
BASP_T006430-R1	1	0
BASP_T006547-R1	1	0
BASP_T006551-R1	1	0
BASP_T006577-R1	1	0
BASP_T006580-R1	1	0
BASP_T006703-R1	1	0
BASP_T006739-R1	1	0
BASP_T006787-R1	1	0
BASP_T006886-R1	1	0
BASP_T010744-R1	1	0
BASP_T010745-R1	1	0
BASP_T010707-R1	1	0
BASP_T007533-R1	1	0
BASP_T007593-R1	1	0
BASP_T007655-R1	1	0
BASP_T007754-R1	1	0
BASP_T007797-R1	1	0
BASP_T007895-R1	1	0
BASP_T007901-R1	1	0
BASP_T007909-R1	1	0
BASP_T007494-R1	1	0
BASP_T007542-R1	1	0
BASP_T007559-R1	1	0
BASP_T007600-R1	1	0
BASP_T007601-R1	1	0
BASP_T007720-R1	1	0
BASP_T007732-R2	1	0
BASP_T007809-R1	1	0
BASP_T007926-R1	1	0
BASP_T007933-R1	1	0
BASP_T007949-R1	1	0
BASP_T007950-R1	2	0
BASP_T007966-R1	1	0
BASP_T006949-R1	1	0
BASP_T006950-R1	1	0
BASP_T006952-R1	1	0
BASP_T007057-R1	1	0
BASP_T007087-R1	1	0
BASP_T007136-R1	1	0
BASP_T007140-R1	1	0
BASP_T007332-R1	1	0
BASP_T007427-R1	1	0
BASP_T007456-R1	1	0
BASP_T007460-R1	1	0
BASP_T006993-R1	2	0
BASP_T007022-R1	1	0
BASP_T007054-R1	1	0
BASP_T007192-R1	1	0
BASP_T007221-R1	1	0
BASP_T007290-R1	1	0
BASP_T007314-R1	2	0
BASP_T007315-R1	1	0
BASP_T007341-R1	1	0
BASP_T007354-R1	1	0
BASP_T007362-R1	1	0
BASP_T009695-R1	1	0
BASP_T009764-R1	1	0
BASP_T009803-R1	1	0
BASP_T009812-R1	1	0
BASP_T009814-R1	1	0
BASP_T009829-R1	1	0
BASP_T009888-R1	1	0
BASP_T009910-R1	1	0
BASP_T009948-R1	1	0
BASP_T009957-R1	1	0
BASP_T009744-R1	1	0
BASP_T009853-R1	1	0
BASP_T009918-R1	1	0
BASP_T008131-R1	1	0
BASP_T008142-R1	1	0
BASP_T008156-R1	1	0
BASP_T008159-R1	1	0
BASP_T008176-R1	1	0
BASP_T008210-R1	1	0
BASP_T008310-R1	1	0
BASP_T008388-R1	1	0
BASP_T008447-R1	2	0
BASP_T008013-R1	1	0
BASP_T008064-R1	1	0
BASP_T008070-R1	1	0
BASP_T008148-R1	1	0
BASP_T008157-R1	1	0
BASP_T008179-R1	1	0
BASP_T008240-R1	1	0
BASP_T008273-R1	1	0
BASP_T008324-R1	1	0
BASP_T008369-R1	1	0
BASP_T010373-R1	1	0
BASP_T010400-R1	1	0
BASP_T010465-R1	1	0
BASP_T010514-R1	3	0
BASP_T010570-R1	1	0
BASP_T010573-R1	1	0
BASP_T010599-R1	1	0
BASP_T010439-R1	1	0
BASP_T010463-R1	1	0
BASP_T010589-R1	1	0
BASP_T008578-R1	1	0
BASP_T008587-R1	2	0
BASP_T008647-R1	1	0
BASP_T008724-R1	1	0
BASP_T008749-R1	1	0
BASP_T008755-R1	1	0
BASP_T008769-R1	1	0
BASP_T008801-R1	1	0
BASP_T008871-R1	1	0
BASP_T008566-R1	1	0
BASP_T008710-R1	1	0
BASP_T008772-R1	1	0
BASP_T008811-R1	2	0
BASP_T008866-R1	2	0
BASP_T008882-R1	1	0
BASP_T008889-R1	1	0
BASP_T011777-R1	1	0
BASP_T011793-R1	1	0
BASP_T011796-R1	1	0
BASP_T011871-R1	1	0
BASP_T011879-R1	1	0
BASP_T011880-R1	1	0
BASP_T011960-R1	1	0
BASP_T011966-R1	1	0
BASP_T011997-R1	1	0
BASP_T011776-R1	1	0
BASP_T011817-R1	1	0
BASP_T011821-R1	1	0
BASP_T011956-R1	1	0
BASP_T009394-R1	1	0
BASP_T009506-R1	1	0
BASP_T009515-R1	1	0
BASP_T009549-R1	1	0
BASP_T009600-R1	1	0
BASP_T009657-R1	2	0
BASP_T009321-R1	1	0
BASP_T009364-R1	1	0
BASP_T009403-R1	2	0
BASP_T009651-R1	1	0
BASP_T008970-R1	1	0
BASP_T009038-R1	1	0
BASP_T009105-R1	1	0
BASP_T009107-R1	1	0
BASP_T009261-R1	1	0
BASP_T012384-R1	1	0
BASP_T012430-R1	1	0
BASP_T012533-R1	1	0
BASP_T012317-R1	1	0
BASP_T012341-R1	1	0
BASP_T012437-R1	1	0
BASP_T012503-R1	1	0
BASP_T012549-R1	1	0
BASP_T012562-R1	1	0
BASP_T010191-R1	1	0
BASP_T010218-R1	1	0
BASP_T010172-R1	1	0
BASP_T010222-R1	1	0
BASP_T010246-R1	2	0
BASP_T010258-R1	2	0
BASP_T010311-R1	1	0
BASP_T010342-R1	1	0
BASP_T013033-R1	1	0
BASP_T013045-R1	1	0
BASP_T013061-R1	1	0
BASP_T013067-R1	1	0
BASP_T013141-R1	1	0
BASP_T013186-R1	1	0
BASP_T013213-R1	1	0
BASP_T013252-R1	1	0
BASP_T013802-R1	1	0
BASP_T013910-R1	1	0
BASP_T012287-R1	1	0
BASP_T012292-R1	1	0
BASP_T012050-R1	1	0
BASP_T012211-R1	1	0
BASP_T014013-R1	1	0
BASP_T014038-R1	1	0
BASP_T014041-R1	1	0
BASP_T014131-R1	2	0
BASP_T013535-R1	1	0
BASP_T013635-R1	1	0
BASP_T013675-R1	2	0
BASP_T011543-R1	2	0
BASP_T011658-R1	1	0
BASP_T011629-R1	1	0
BASP_T011672-R1	1	0
BASP_T011739-R1	1	0
BASP_T011464-R1	1	0
BASP_T011493-R1	1	0
BASP_T011350-R1	1	0
BASP_T011425-R1	2	0
BASP_T014252-R1	2	0
BASP_T014260-R1	1	0
BASP_T012826-R1	1	0
BASP_T012938-R1	1	0
BASP_T012998-R1	1	0
BASP_T012999-R1	1	0
BASP_T012842-R2	1	0
BASP_T012916-R1	1	0
BASP_T013015-R1	2	0
BASP_T011127-R1	1	0
BASP_T011212-R1	1	0
BASP_T011059-R1	1	0
BASP_T011129-R1	1	0
BASP_T011130-R1	1	0
BASP_T011246-R1	1	0
BASP_T014921-R1	1	0
BASP_T014938-R1	1	0
BASP_T012620-R1	1	0
BASP_T012615-R1	1	0
BASP_T012754-R1	1	0
BASP_T014669-R1	1	0
BASP_T014485-R1	1	0
BASP_T014493-R1	1	0
BASP_T014547-R1	1	0
BASP_T014327-R1	1	0
BASP_T015232-R1	1	0
BASP_T014793-R1	1	0
BASP_T014885-R1	1	0
BASP_T014911-R1	1	0
BASP_T014909-R1	1	0
BASP_T015080-R1	1	0
BASP_T015128-R1	1	0
BASP_T015803-R1	1	0
BASP_T015550-R1	2	0
BASP_T015969-R1	1	0
BASP_T015267-R1	2	0
BASP_T015682-R1	1	0
BASP_T015696-R1	1	0
BASP_T015683-R1	1	0
BASP_T015592-R1	1	0
BASP_T015610-R1	1	0
BASP_T015616-R1	2	0
BASP_T015861-R1	1	0
BASP_T015875-R1	1	0
BASP_T016106-R1	1	0
BASP_T016151-R1	1	0
BASP_T000013-R1	1	1
BASP_T000023-R1	1	1
BASP_T000230-R1	1	1
BASP_T000240-R1	1	1
BASP_T000283-R1	1	1
BASP_T000323-R1	2	1
BASP_T000342-R1	1	1
BASP_T000354-R1	1	1
BASP_T000358-R1	1	1
BASP_T000385-R1	1	1
BASP_T000386-R1	1	1
BASP_T000388-R1	1	1
BASP_T000456-R1	1	1
BASP_T000458-R2	1	1
BASP_T000470-R1	1	1
BASP_T000471-R1	1	1
BASP_T000480-R1	1	1
BASP_T000491-R1	1	1
BASP_T000530-R1	2	1
BASP_T000531-R1	1	1
BASP_T000564-R1	1	1
BASP_T000568-R1	1	1
BASP_T000568-R2	1	1
BASP_T000584-R1	1	1
BASP_T000623-R1	1	1
BASP_T000633-R1	1	1
BASP_T000649-R1	1	1
BASP_T000659-R1	4	1
BASP_T000703-R1	1	1
BASP_T000710-R1	2	1
BASP_T000763-R1	1	1
BASP_T000801-R1	1	1
BASP_T000853-R1	1	1
BASP_T000914-R1	1	1
BASP_T001046-R1	1	1
BASP_T001072-R1	1	1
BASP_T001096-R1	1	1
BASP_T000053-R1	2	1
BASP_T000161-R1	1	1
BASP_T000163-R1	1	1
BASP_T000218-R1	1	1
BASP_T000229-R1	1	1
BASP_T000253-R1	1	1
BASP_T000305-R1	1	1
BASP_T000442-R1	1	1
BASP_T000526-R1	1	1
BASP_T000543-R1	1	1
BASP_T000561-R2	1	1
BASP_T000588-R1	2	1
BASP_T000620-R1	1	1
BASP_T000621-R1	1	1
BASP_T000692-R1	1	1
BASP_T000738-R1	1	1
BASP_T000741-R1	1	1
BASP_T000747-R1	1	1
BASP_T000773-R1	1	1
BASP_T000779-R1	1	1
BASP_T000845-R1	1	1
BASP_T000863-R1	1	1
BASP_T000891-R1	2	1
BASP_T000901-R1	2	1
BASP_T000907-R1	1	1
BASP_T000909-R1	1	1
BASP_T001146-R1	1	1
BASP_T001147-R1	1	1
BASP_T001172-R1	1	1
BASP_T001195-R1	1	1
BASP_T001200-R1	1	1
BASP_T001238-R1	1	1
BASP_T001250-R1	1	1
BASP_T001254-R1	1	1
BASP_T001277-R1	1	1
BASP_T001283-R1	1	1
BASP_T001308-R1	1	1
BASP_T001358-R1	1	1
BASP_T001401-R1	1	1
BASP_T001402-R1	1	1
BASP_T001416-R1	1	1
BASP_T001472-R1	2	1
BASP_T001483-R1	1	1
BASP_T001503-R1	1	1
BASP_T001518-R1	1	1
BASP_T001531-R1	1	1
BASP_T001570-R1	1	1
BASP_T001617-R1	1	1
BASP_T001641-R1	1	1
BASP_T001685-R1	2	1
BASP_T001739-R1	1	1
BASP_T001743-R1	1	1
BASP_T001745-R1	1	1
BASP_T001758-R1	1	1
BASP_T001778-R1	1	1
BASP_T001806-R1	1	1
BASP_T001838-R1	1	1
BASP_T001851-R1	1	1
BASP_T001917-R1	1	1
BASP_T001931-R1	1	1
BASP_T001992-R1	2	1
BASP_T002003-R1	1	1
BASP_T002029-R1	1	1
BASP_T002107-R1	1	1
BASP_T002118-R1	1	1
BASP_T002169-R1	1	1
BASP_T001122-R1	1	1
BASP_T001171-R1	2	1
BASP_T001199-R1	1	1
BASP_T001251-R1	1	1
BASP_T001259-R1	1	1
BASP_T001263-R1	1	1
BASP_T001269-R1	1	1
BASP_T001271-R1	1	1
BASP_T001282-R1	1	1
BASP_T001289-R1	1	1
BASP_T001293-R1	1	1
BASP_T001369-R1	2	1
BASP_T001393-R1	1	1
BASP_T001435-R1	2	1
BASP_T001458-R1	1	1
BASP_T001466-R1	1	1
BASP_T001486-R1	1	1
BASP_T001517-R1	2	1
BASP_T001542-R1	1	1
BASP_T001552-R1	2	1
BASP_T001560-R1	1	1
BASP_T001591-R1	1	1
BASP_T001635-R1	1	1
BASP_T001640-R1	1	1
BASP_T001645-R1	1	1
BASP_T001689-R1	1	1
BASP_T001729-R1	2	1
BASP_T001735-R1	1	1
BASP_T001738-R1	1	1
BASP_T001742-R1	1	1
BASP_T001746-R1	1	1
BASP_T001749-R1	1	1
BASP_T001757-R1	1	1
BASP_T001765-R1	1	1
BASP_T001770-R1	1	1
BASP_T001795-R1	2	1
BASP_T001827-R1	1	1
BASP_T001837-R1	1	1
BASP_T001870-R1	1	1
BASP_T001883-R1	1	1
BASP_T001885-R1	2	1
BASP_T001906-R1	1	1
BASP_T001991-R1	1	1
BASP_T002026-R1	1	1
BASP_T002068-R1	1	1
BASP_T002146-R1	1	1
BASP_T002217-R1	1	1
BASP_T002233-R1	1	1
BASP_T002243-R1	1	1
BASP_T002258-R1	1	1
BASP_T002260-R1	1	1
BASP_T002262-R1	3	1
BASP_T002271-R1	1	1
BASP_T002286-R1	2	1
BASP_T002330-R1	3	1
BASP_T002344-R1	2	1
BASP_T002373-R1	1	1
BASP_T002382-R1	1	1
BASP_T002399-R1	1	1
BASP_T002437-R1	1	1
BASP_T002459-R1	1	1
BASP_T002467-R1	1	1
BASP_T002552-R1	1	1
BASP_T002619-R1	1	1
BASP_T002708-R1	1	1
BASP_T002742-R1	1	1
BASP_T002762-R1	1	1
BASP_T002783-R1	2	1
BASP_T002803-R1	1	1
BASP_T002817-R1	1	1
BASP_T002846-R1	1	1
BASP_T002859-R1	1	1
BASP_T002864-R1	2	1
BASP_T002925-R1	2	1
BASP_T002935-R1	1	1
BASP_T002958-R1	1	1
BASP_T002965-R1	1	1
BASP_T002967-R1	1	1
BASP_T002987-R1	1	1
BASP_T002279-R1	1	1
BASP_T002289-R1	1	1
BASP_T002304-R1	2	1
BASP_T002345-R1	1	1
BASP_T002400-R1	1	1
BASP_T002401-R1	1	1
BASP_T002430-R1	2	1
BASP_T002436-R1	1	1
BASP_T002440-R1	1	1
BASP_T002458-R2	1	1
BASP_T002461-R1	1	1
BASP_T002471-R1	1	1
BASP_T002478-R1	1	1
BASP_T002560-R1	1	1
BASP_T002576-R1	1	1
BASP_T002583-R1	1	1
BASP_T002586-R1	1	1
BASP_T002606-R1	1	1
BASP_T002634-R1	1	1
BASP_T002657-R1	1	1
BASP_T002659-R1	1	1
BASP_T002667-R1	1	1
BASP_T002704-R1	1	1
BASP_T002766-R1	1	1
BASP_T002800-R1	1	1
BASP_T002801-R1	1	1
BASP_T002802-R1	1	1
BASP_T002822-R1	1	1
BASP_T002843-R1	1	1
BASP_T002873-R1	2	1
BASP_T002894-R1	3	1
BASP_T002923-R1	1	1
BASP_T002948-R1	1	1
BASP_T002953-R1	1	1
BASP_T002959-R1	3	1
BASP_T002993-R1	1	1
BASP_T003001-R1	1	1
BASP_T004752-R1	1	1
BASP_T004802-R1	1	1
BASP_T004892-R1	1	1
BASP_T004914-R1	1	1
BASP_T004922-R1	2	1
BASP_T004962-R1	1	1
BASP_T004975-R1	1	1
BASP_T004981-R1	1	1
BASP_T005058-R1	1	1
BASP_T005060-R1	1	1
BASP_T005090-R1	1	1
BASP_T005146-R1	1	1
BASP_T005154-R1	1	1
BASP_T005155-R1	2	1
BASP_T005156-R1	1	1
BASP_T005199-R1	1	1
BASP_T005210-R1	1	1
BASP_T005211-R2	1	1
BASP_T005218-R1	1	1
BASP_T005248-R1	1	1
BASP_T005274-R1	1	1
BASP_T005300-R1	1	1
BASP_T005313-R1	1	1
BASP_T005314-R1	1	1
BASP_T005436-R1	1	1
BASP_T005469-R1	1	1
BASP_T005470-R1	1	1
BASP_T005477-R1	1	1
BASP_T005480-R1	1	1
BASP_T004766-R1	1	1
BASP_T004770-R1	1	1
BASP_T004790-R1	2	1
BASP_T004845-R1	1	1
BASP_T004877-R1	1	1
BASP_T004943-R1	1	1
BASP_T004994-R1	1	1
BASP_T005002-R1	1	1
BASP_T005029-R1	1	1
BASP_T005042-R1	1	1
BASP_T005083-R1	1	1
BASP_T005106-R1	1	1
BASP_T005110-R1	1	1
BASP_T005216-R1	2	1
BASP_T005223-R1	1	1
BASP_T005249-R1	1	1
BASP_T005253-R1	1	1
BASP_T005299-R1	1	1
BASP_T005311-R1	2	1
BASP_T005398-R1	2	1
BASP_T005423-R1	2	1
BASP_T005452-R1	1	1
BASP_T005478-R1	1	1
BASP_T005498-R1	1	1
BASP_T005517-R1	1	1
BASP_T003116-R1	1	1
BASP_T003119-R1	1	1
BASP_T003144-R1	2	1
BASP_T003199-R1	1	1
BASP_T003206-R1	1	1
BASP_T003218-R1	2	1
BASP_T003355-R1	1	1
BASP_T003358-R1	1	1
BASP_T003388-R1	1	1
BASP_T003393-R1	1	1
BASP_T003429-R1	2	1
BASP_T003439-R1	1	1
BASP_T003451-R1	1	1
BASP_T003466-R1	1	1
BASP_T003492-R1	1	1
BASP_T003525-R1	1	1
BASP_T003542-R1	2	1
BASP_T003550-R1	1	1
BASP_T003616-R1	1	1
BASP_T003623-R1	1	1
BASP_T003658-R1	1	1
BASP_T003661-R1	1	1
BASP_T003662-R1	1	1
BASP_T003719-R1	3	1
BASP_T003747-R1	1	1
BASP_T003768-R1	1	1
BASP_T003042-R1	3	1
BASP_T003078-R1	1	1
BASP_T003130-R1	1	1
BASP_T003165-R1	2	1
BASP_T003166-R1	1	1
BASP_T003185-R1	1	1
BASP_T003190-R1	1	1
BASP_T003215-R1	1	1
BASP_T003243-R1	1	1
BASP_T003302-R1	1	1
BASP_T003391-R1	1	1
BASP_T003501-R1	1	1
BASP_T003526-R1	1	1
BASP_T003556-R1	1	1
BASP_T003566-R1	1	1
BASP_T003622-R1	1	1
BASP_T003645-R1	1	1
BASP_T003657-R1	1	1
BASP_T003659-R1	2	1
BASP_T003665-R1	1	1
BASP_T003682-R1	1	1
BASP_T003689-R1	3	1
BASP_T003752-R1	1	1
BASP_T003809-R1	1	1
BASP_T003824-R1	1	1
BASP_T003852-R1	1	1
BASP_T003909-R1	1	1
BASP_T003917-R1	1	1
BASP_T003919-R1	1	1
BASP_T003920-R1	1	1
BASP_T003971-R1	1	1
BASP_T004043-R1	1	1
BASP_T004059-R1	1	1
BASP_T004069-R1	1	1
BASP_T004071-R1	1	1
BASP_T004088-R1	1	1
BASP_T004092-R1	1	1
BASP_T004097-R1	1	1
BASP_T004104-R1	1	1
BASP_T004125-R1	1	1
BASP_T004161-R1	2	1
BASP_T004171-R1	2	1
BASP_T004185-R1	1	1
BASP_T004193-R1	1	1
BASP_T004202-R1	1	1
BASP_T004225-R1	2	1
BASP_T004244-R1	1	1
BASP_T004257-R1	1	1
BASP_T004290-R1	1	1
BASP_T004303-R1	1	1
BASP_T004330-R1	1	1
BASP_T004348-R1	1	1
BASP_T004391-R1	1	1
BASP_T004417-R1	1	1
BASP_T004447-R1	3	1
BASP_T004470-R1	1	1
BASP_T004513-R1	1	1
BASP_T004529-R1	1	1
BASP_T004576-R1	1	1
BASP_T004607-R1	1	1
BASP_T004636-R1	1	1
BASP_T004655-R2	1	1
BASP_T003811-R1	1	1
BASP_T003822-R1	2	1
BASP_T003848-R1	2	1
BASP_T003873-R1	2	1
BASP_T003928-R1	2	1
BASP_T003946-R1	1	1
BASP_T003999-R1	1	1
BASP_T004045-R1	1	1
BASP_T004049-R1	1	1
BASP_T004093-R1	1	1
BASP_T004109-R1	2	1
BASP_T004114-R1	1	1
BASP_T004189-R1	2	1
BASP_T004199-R1	1	1
BASP_T004224-R1	1	1
BASP_T004237-R1	1	1
BASP_T004251-R1	2	1
BASP_T004310-R1	1	1
BASP_T004311-R1	1	1
BASP_T004322-R1	1	1
BASP_T004323-R1	2	1
BASP_T004327-R1	1	1
BASP_T004416-R1	2	1
BASP_T004452-R1	1	1
BASP_T004498-R1	1	1
BASP_T004503-R1	1	1
BASP_T004525-R1	1	1
BASP_T004573-R1	2	1
BASP_T004646-R1	1	1
BASP_T004667-R1	1	1
BASP_T004668-R1	1	1
BASP_T004674-R1	1	1
BASP_T005604-R1	2	1
BASP_T005620-R1	2	1
BASP_T005631-R1	2	1
BASP_T005646-R1	1	1
BASP_T005715-R1	2	1
BASP_T005740-R1	1	1
BASP_T005761-R1	1	1
BASP_T005790-R1	1	1
BASP_T005835-R1	1	1
BASP_T005857-R1	1	1
BASP_T005858-R1	1	1
BASP_T005939-R1	1	1
BASP_T005996-R1	1	1
BASP_T006043-R1	1	1
BASP_T006062-R1	2	1
BASP_T006068-R1	1	1
BASP_T006069-R1	1	1
BASP_T006070-R1	1	1
BASP_T006094-R1	1	1
BASP_T006101-R1	1	1
BASP_T006104-R1	1	1
BASP_T006125-R1	1	1
BASP_T006191-R1	1	1
BASP_T006209-R1	1	1
BASP_T006231-R1	1	1
BASP_T006243-R1	1	1
BASP_T006249-R1	1	1
BASP_T006260-R1	1	1
BASP_T006262-R1	2	1
BASP_T005538-R1	2	1
BASP_T005559-R1	1	1
BASP_T005581-R1	1	1
BASP_T005582-R1	1	1
BASP_T005639-R1	1	1
BASP_T005649-R1	2	1
BASP_T005734-R1	1	1
BASP_T005760-R1	1	1
BASP_T005803-R1	1	1
BASP_T005805-R1	1	1
BASP_T005825-R1	1	1
BASP_T005864-R1	1	1
BASP_T005871-R1	1	1
BASP_T005920-R1	1	1
BASP_T005936-R1	1	1
BASP_T005955-R1	1	1
BASP_T005958-R1	2	1
BASP_T005966-R1	1	1
BASP_T006203-R1	1	1
BASP_T006208-R1	1	1
BASP_T006217-R1	1	1
BASP_T006263-R1	3	1
BASP_T006333-R1	1	1
BASP_T006369-R1	1	1
BASP_T006375-R1	2	1
BASP_T006412-R1	1	1
BASP_T006467-R1	1	1
BASP_T006544-R1	1	1
BASP_T006548-R1	1	1
BASP_T006549-R1	1	1
BASP_T006557-R1	1	1
BASP_T006570-R1	1	1
BASP_T006576-R1	2	1
BASP_T006592-R1	1	1
BASP_T006596-R1	1	1
BASP_T006600-R1	1	1
BASP_T006607-R1	2	1
BASP_T006635-R1	1	1
BASP_T006698-R1	1	1
BASP_T006701-R1	1	1
BASP_T006704-R1	1	1
BASP_T006735-R1	1	1
BASP_T006798-R1	1	1
BASP_T006818-R1	1	1
BASP_T006845-R1	1	1
BASP_T006870-R1	1	1
BASP_T006939-R1	1	1
BASP_T006387-R1	1	1
BASP_T006436-R1	1	1
BASP_T006445-R1	1	1
BASP_T006492-R1	1	1
BASP_T006508-R1	1	1
BASP_T006519-R1	1	1
BASP_T006537-R1	2	1
BASP_T006542-R1	1	1
BASP_T006581-R1	1	1
BASP_T006598-R1	2	1
BASP_T006634-R1	2	1
BASP_T006646-R1	1	1
BASP_T006678-R1	1	1
BASP_T006700-R1	2	1
BASP_T006723-R1	1	1
BASP_T006736-R1	1	1
BASP_T006737-R1	2	1
BASP_T006740-R1	1	1
BASP_T006765-R1	1	1
BASP_T006772-R1	1	1
BASP_T006772-R2	1	1
BASP_T006789-R1	1	1
BASP_T006824-R1	1	1
BASP_T006856-R1	1	1
BASP_T006869-R2	1	1
BASP_T006872-R1	1	1
BASP_T006887-R1	1	1
BASP_T006899-R1	1	1
BASP_T006918-R1	1	1
BASP_T006920-R1	1	1
BASP_T010700-R1	1	1
BASP_T010729-R1	2	1
BASP_T010733-R1	1	1
BASP_T010813-R1	2	1
BASP_T010814-R1	2	1
BASP_T010818-R1	1	1
BASP_T010838-R1	1	1
BASP_T010839-R1	1	1
BASP_T010853-R1	1	1
BASP_T010859-R1	1	1
BASP_T010916-R1	1	1
BASP_T010936-R1	1	1
BASP_T010685-R1	1	1
BASP_T010695-R1	2	1
BASP_T010722-R1	1	1
BASP_T010725-R1	2	1
BASP_T010725-R2	1	1
BASP_T010734-R1	1	1
BASP_T010795-R1	1	1
BASP_T010807-R1	1	1
BASP_T010858-R1	1	1
BASP_T010985-R1	1	1
BASP_T007475-R1	1	1
BASP_T007495-R1	1	1
BASP_T007497-R1	1	1
BASP_T007572-R1	1	1
BASP_T007602-R1	1	1
BASP_T007605-R1	1	1
BASP_T007612-R1	1	1
BASP_T007626-R1	1	1
BASP_T007631-R1	1	1
BASP_T007638-R1	1	1
BASP_T007665-R1	1	1
BASP_T007672-R1	1	1
BASP_T007676-R1	1	1
BASP_T007677-R1	1	1
BASP_T007703-R1	2	1
BASP_T007704-R1	1	1
BASP_T007748-R1	1	1
BASP_T007750-R1	2	1
BASP_T007757-R1	1	1
BASP_T007788-R1	1	1
BASP_T007884-R1	1	1
BASP_T007888-R1	1	1
BASP_T007925-R1	2	1
BASP_T007942-R1	2	1
BASP_T007992-R1	1	1
BASP_T007505-R1	1	1
BASP_T007540-R1	1	1
BASP_T007543-R1	1	1
BASP_T007588-R1	2	1
BASP_T007592-R1	1	1
BASP_T007604-R1	1	1
BASP_T007647-R1	2	1
BASP_T007722-R1	1	1
BASP_T007741-R1	1	1
BASP_T007746-R1	1	1
BASP_T007829-R1	1	1
BASP_T007934-R1	1	1
BASP_T007948-R1	2	1
BASP_T007963-R1	1	1
BASP_T007964-R1	2	1
BASP_T006962-R1	1	1
BASP_T006973-R1	1	1
BASP_T007024-R1	1	1
BASP_T007027-R1	1	1
BASP_T007037-R1	1	1
BASP_T007049-R1	1	1
BASP_T007058-R1	1	1
BASP_T007074-R1	1	1
BASP_T007082-R1	1	1
BASP_T007143-R1	1	1
BASP_T007144-R1	2	1
BASP_T007208-R1	1	1
BASP_T007251-R8	1	1
BASP_T007251-R3	1	1
BASP_T007275-R1	1	1
BASP_T007280-R1	1	1
BASP_T007300-R1	1	1
BASP_T007302-R1	2	1
BASP_T007358-R1	1	1
BASP_T007359-R1	1	1
BASP_T007392-R1	1	1
BASP_T007396-R1	1	1
BASP_T007400-R1	1	1
BASP_T007401-R1	1	1
BASP_T007407-R1	1	1
BASP_T007409-R1	3	1
BASP_T007412-R1	1	1
BASP_T007009-R1	1	1
BASP_T007055-R1	2	1
BASP_T007081-R1	1	1
BASP_T007092-R1	1	1
BASP_T007138-R1	2	1
BASP_T007150-R1	1	1
BASP_T007173-R1	1	1
BASP_T007217-R1	1	1
BASP_T007223-R1	1	1
BASP_T007229-R1	1	1
BASP_T007239-R1	1	1
BASP_T007242-R1	1	1
BASP_T007252-R1	1	1
BASP_T007279-R1	1	1
BASP_T007282-R1	1	1
BASP_T007312-R1	1	1
BASP_T007349-R4	1	1
BASP_T007352-R1	1	1
BASP_T007369-R1	1	1
BASP_T007435-R1	2	1
BASP_T007443-R1	1	1
BASP_T007448-R1	1	1
BASP_T009714-R1	1	1
BASP_T009755-R1	2	1
BASP_T009796-R1	1	1
BASP_T009800-R1	1	1
BASP_T009821-R1	1	1
BASP_T009837-R1	1	1
BASP_T009861-R1	2	1
BASP_T009862-R1	1	1
BASP_T009881-R1	1	1
BASP_T009890-R1	1	1
BASP_T009891-R1	1	1
BASP_T009892-R1	1	1
BASP_T009922-R1	1	1
BASP_T009932-R1	1	1
BASP_T009947-R1	1	1
BASP_T009964-R1	1	1
BASP_T010018-R1	2	1
BASP_T009705-R1	1	1
BASP_T009735-R1	1	1
BASP_T009760-R1	1	1
BASP_T009815-R1	1	1
BASP_T009835-R1	2	1
BASP_T009836-R1	1	1
BASP_T009849-R1	1	1
BASP_T009850-R1	1	1
BASP_T009870-R1	1	1
BASP_T009874-R1	1	1
BASP_T009911-R1	2	1
BASP_T009925-R1	1	1
BASP_T009962-R1	1	1
BASP_T008015-R1	1	1
BASP_T008065-R1	1	1
BASP_T008085-R1	3	1
BASP_T008090-R1	1	1
BASP_T008153-R1	1	1
BASP_T008186-R1	1	1
BASP_T008192-R1	1	1
BASP_T008251-R1	1	1
BASP_T008275-R1	1	1
BASP_T008277-R1	1	1
BASP_T008282-R1	1	1
BASP_T008292-R1	1	1
BASP_T008294-R1	1	1
BASP_T008355-R1	1	1
BASP_T008356-R1	1	1
BASP_T008375-R1	1	1
BASP_T008393-R2	1	1
BASP_T008020-R1	1	1
BASP_T008050-R1	1	1
BASP_T008056-R1	1	1
BASP_T008124-R1	1	1
BASP_T008143-R1	1	1
BASP_T008155-R1	2	1
BASP_T008185-R1	2	1
BASP_T008213-R1	1	1
BASP_T008235-R1	1	1
BASP_T008239-R1	1	1
BASP_T008241-R1	1	1
BASP_T008265-R1	1	1
BASP_T008266-R1	1	1
BASP_T008293-R1	1	1
BASP_T008357-R1	1	1
BASP_T008365-R1	1	1
BASP_T008374-R1	1	1
BASP_T008394-R1	1	1
BASP_T008398-R1	1	1
BASP_T008400-R1	1	1
BASP_T008453-R1	2	1
BASP_T008462-R1	1	1
BASP_T010385-R1	1	1
BASP_T010410-R1	1	1
BASP_T010436-R1	1	1
BASP_T010451-R1	1	1
BASP_T010469-R1	1	1
BASP_T010527-R1	1	1
BASP_T010542-R1	1	1
BASP_T010576-R1	1	1
BASP_T010584-R1	1	1
BASP_T010613-R1	1	1
BASP_T010650-R1	1	1
BASP_T010349-R1	1	1
BASP_T010441-R1	1	1
BASP_T010479-R1	1	1
BASP_T010523-R2	3	1
BASP_T010543-R1	1	1
BASP_T010553-R1	1	1
BASP_T010581-R1	1	1
BASP_T010623-R1	1	1
BASP_T008584-R1	1	1
BASP_T008605-R1	1	1
BASP_T008608-R1	1	1
BASP_T008624-R1	1	1
BASP_T008645-R1	2	1
BASP_T008654-R1	1	1
BASP_T008689-R1	1	1
BASP_T008700-R1	1	1
BASP_T008705-R1	1	1
BASP_T008706-R1	1	1
BASP_T008719-R1	1	1
BASP_T008767-R1	1	1
BASP_T008822-R1	1	1
BASP_T008849-R1	1	1
BASP_T008867-R1	1	1
BASP_T008504-R1	2	1
BASP_T008553-R3	1	1
BASP_T008559-R1	1	1
BASP_T008568-R1	1	1
BASP_T008570-R1	1	1
BASP_T008580-R1	1	1
BASP_T008607-R1	1	1
BASP_T008771-R1	1	1
BASP_T008785-R1	1	1
BASP_T008838-R1	1	1
BASP_T011778-R1	1	1
BASP_T011807-R1	1	1
BASP_T011808-R1	1	1
BASP_T011818-R1	1	1
BASP_T011833-R1	1	1
BASP_T011835-R1	2	1
BASP_T011857-R1	2	1
BASP_T011864-R1	1	1
BASP_T011870-R1	1	1
BASP_T011873-R1	1	1
BASP_T011883-R1	1	1
BASP_T011970-R1	1	1
BASP_T011982-R1	1	1
BASP_T011820-R1	1	1
BASP_T011831-R1	1	1
BASP_T011855-R1	1	1
BASP_T011878-R1	2	1
BASP_T011914-R1	1	1
BASP_T011945-R1	1	1
BASP_T011971-R1	1	1
BASP_T011995-R1	1	1
BASP_T012004-R1	1	1
BASP_T012019-R1	1	1
BASP_T009448-R1	1	1
BASP_T009465-R1	1	1
BASP_T009469-R1	1	1
BASP_T009477-R1	1	1
BASP_T009480-R1	1	1
BASP_T009481-R1	1	1
BASP_T009502-R1	1	1
BASP_T009528-R1	2	1
BASP_T009547-R1	1	1
BASP_T009552-R1	1	1
BASP_T009553-R1	1	1
BASP_T009569-R1	1	1
BASP_T009585-R1	1	1
BASP_T009669-R1	1	1
BASP_T009283-R1	1	1
BASP_T009289-R1	1	1
BASP_T009379-R1	1	1
BASP_T009398-R1	1	1
BASP_T009444-R1	1	1
BASP_T009468-R1	1	1
BASP_T009510-R1	1	1
BASP_T009551-R1	1	1
BASP_T009577-R1	1	1
BASP_T009579-R1	1	1
BASP_T009588-R1	1	1
BASP_T009608-R1	2	1
BASP_T009633-R1	1	1
BASP_T009659-R1	1	1
BASP_T008959-R1	1	1
BASP_T008961-R1	1	1
BASP_T008966-R1	1	1
BASP_T009076-R1	1	1
BASP_T009143-R1	1	1
BASP_T009150-R1	1	1
BASP_T009253-R1	1	1
BASP_T008940-R1	1	1
BASP_T009036-R1	2	1
BASP_T009052-R1	1	1
BASP_T009059-R1	1	1
BASP_T009073-R1	1	1
BASP_T009090-R1	1	1
BASP_T009095-R1	1	1
BASP_T009098-R1	1	1
BASP_T009101-R1	1	1
BASP_T009112-R1	1	1
BASP_T009119-R1	1	1
BASP_T009138-R1	1	1
BASP_T009151-R1	1	1
BASP_T009153-R1	2	1
BASP_T009165-R1	2	1
BASP_T009196-R1	1	1
BASP_T009260-R1	1	1
BASP_T013470-R1	2	1
BASP_T013421-R1	1	1
BASP_T012334-R1	1	1
BASP_T012403-R1	2	1
BASP_T012525-R1	1	1
BASP_T012575-R1	1	1
BASP_T012321-R1	1	1
BASP_T012323-R1	2	1
BASP_T012404-R1	2	1
BASP_T012428-R1	1	1
BASP_T012440-R1	1	1
BASP_T012514-R1	2	1
BASP_T010082-R1	1	1
BASP_T010192-R1	1	1
BASP_T010193-R1	1	1
BASP_T010214-R1	2	1
BASP_T010228-R1	1	1
BASP_T010237-R1	1	1
BASP_T010307-R1	1	1
BASP_T010101-R1	1	1
BASP_T010118-R1	1	1
BASP_T010126-R1	1	1
BASP_T010141-R1	2	1
BASP_T010220-R1	1	1
BASP_T010238-R1	1	1
BASP_T010272-R1	2	1
BASP_T010276-R1	1	1
BASP_T010278-R1	1	1
BASP_T010279-R1	1	1
BASP_T010288-R1	1	1
BASP_T010302-R1	1	1
BASP_T010312-R1	1	1
BASP_T010343-R1	1	1
BASP_T013084-R1	1	1
BASP_T013158-R1	1	1
BASP_T013197-R1	1	1
BASP_T013216-R1	1	1
BASP_T013227-R1	1	1
BASP_T013247-R1	2	1
BASP_T013032-R1	1	1
BASP_T013036-R1	1	1
BASP_T013055-R1	1	1
BASP_T013058-R1	1	1
BASP_T013092-R1	1	1
BASP_T013097-R1	1	1
BASP_T013132-R1	1	1
BASP_T013222-R1	1	1
BASP_T013237-R1	2	1
BASP_T013750-R1	1	1
BASP_T013773-R1	1	1
BASP_T013798-R1	1	1
BASP_T013884-R1	1	1
BASP_T013919-R1	1	1
BASP_T013772-R1	1	1
BASP_T013795-R1	1	1
BASP_T013913-R1	1	1
BASP_T013930-R1	1	1
BASP_T012051-R1	1	1
BASP_T012167-R1	2	1
BASP_T012267-R1	1	1
BASP_T012276-R1	1	1
BASP_T012049-R1	3	1
BASP_T012121-R1	1	1
BASP_T012197-R1	1	1
BASP_T012212-R1	1	1
BASP_T012215-R1	1	1
BASP_T012278-R1	1	1
BASP_T014016-R1	1	1
BASP_T014043-R1	1	1
BASP_T014044-R1	1	1
BASP_T014053-R1	1	1
BASP_T014069-R1	1	1
BASP_T014135-R1	1	1
BASP_T014012-R1	1	1
BASP_T013497-R1	1	1
BASP_T013676-R1	2	1
BASP_T013684-R1	2	1
BASP_T013700-R1	1	1
BASP_T013553-R1	1	1
BASP_T011550-R1	1	1
BASP_T011606-R1	2	1
BASP_T011608-R1	1	1
BASP_T011611-R1	1	1
BASP_T011705-R1	1	1
BASP_T011711-R1	1	1
BASP_T011725-R1	1	1
BASP_T011520-R1	2	1
BASP_T011545-R1	1	1
BASP_T011568-R1	1	1
BASP_T011569-R1	1	1
BASP_T011607-R1	1	1
BASP_T011618-R1	1	1
BASP_T011637-R1	1	1
BASP_T011656-R1	1	1
BASP_T011690-R1	1	1
BASP_T011695-R1	1	1
BASP_T011732-R1	1	1
BASP_T011744-R1	1	1
BASP_T011749-R1	2	1
BASP_T011750-R1	1	1
BASP_T011290-R1	1	1
BASP_T011306-R1	1	1
BASP_T011331-R1	3	1
BASP_T011339-R1	2	1
BASP_T011392-R1	2	1
BASP_T011460-R1	1	1
BASP_T011483-R1	2	1
BASP_T011484-R1	1	1
BASP_T011305-R1	1	1
BASP_T011310-R1	1	1
BASP_T011377-R1	1	1
BASP_T011383-R1	1	1
BASP_T014183-R1	1	1
BASP_T014284-R1	1	1
BASP_T014296-R1	1	1
BASP_T014178-R1	2	1
BASP_T014178-R2	1	1
BASP_T014225-R1	1	1
BASP_T012900-R1	1	1
BASP_T012930-R1	1	1
BASP_T012941-R1	2	1
BASP_T012853-R1	1	1
BASP_T012892-R1	1	1
BASP_T012907-R1	1	1
BASP_T012908-R1	1	1
BASP_T012940-R1	1	1
BASP_T012958-R1	1	1
BASP_T012994-R1	2	1
BASP_T013000-R1	2	1
BASP_T013004-R1	1	1
BASP_T011053-R1	1	1
BASP_T011058-R1	1	1
BASP_T011098-R1	1	1
BASP_T011147-R1	1	1
BASP_T011159-R1	1	1
BASP_T011169-R1	1	1
BASP_T011196-R1	1	1
BASP_T011029-R1	1	1
BASP_T011049-R1	2	1
BASP_T011068-R1	1	1
BASP_T011071-R1	1	1
BASP_T011073-R1	1	1
BASP_T011120-R1	1	1
BASP_T011153-R1	1	1
BASP_T011154-R1	2	1
BASP_T011155-R1	1	1
BASP_T011157-R1	1	1
BASP_T011174-R1	1	1
BASP_T011218-R1	1	1
BASP_T011219-R1	2	1
BASP_T011225-R1	1	1
BASP_T014953-R1	1	1
BASP_T014972-R1	1	1
BASP_T014985-R1	1	1
BASP_T015025-R1	1	1
BASP_T015038-R1	1	1
BASP_T012595-R1	1	1
BASP_T012613-R1	1	1
BASP_T012619-R1	1	1
BASP_T012626-R1	1	1
BASP_T012633-R1	1	1
BASP_T012646-R1	1	1
BASP_T012730-R1	1	1
BASP_T012791-R1	1	1
BASP_T012793-R1	1	1
BASP_T012800-R1	1	1
BASP_T012801-R1	1	1
BASP_T012596-R1	1	1
BASP_T012618-R1	1	1
BASP_T012631-R1	1	1
BASP_T012656-R1	1	1
BASP_T012665-R1	1	1
BASP_T012670-R1	1	1
BASP_T012679-R1	4	1
BASP_T012729-R1	2	1
BASP_T012784-R1	3	1
BASP_T014666-R1	1	1
BASP_T014674-R1	1	1
BASP_T014717-R1	1	1
BASP_T014755-R1	1	1
BASP_T014629-R1	1	1
BASP_T014742-R1	2	1
BASP_T014471-R1	1	1
BASP_T014495-R1	2	1
BASP_T014555-R1	1	1
BASP_T014451-R1	1	1
BASP_T014465-R1	1	1
BASP_T014466-R1	1	1
BASP_T014468-R1	1	1
BASP_T014487-R1	2	1
BASP_T014551-R1	1	1
BASP_T014552-R1	2	1
BASP_T014559-R1	1	1
BASP_T014568-R1	1	1
BASP_T014569-R1	1	1
BASP_T014590-R1	1	1
BASP_T014600-R1	1	1
BASP_T014349-R1	1	1
BASP_T014358-R1	1	1
BASP_T014404-R1	1	1
BASP_T014405-R1	1	1
BASP_T014412-R1	1	1
BASP_T014314-R1	1	1
BASP_T014318-R1	1	1
BASP_T014320-R1	1	1
BASP_T014334-R1	1	1
BASP_T014337-R1	1	1
BASP_T014366-R1	1	1
BASP_T014386-R1	2	1
BASP_T014438-R1	1	1
BASP_T015201-R1	1	1
BASP_T015164-R1	2	1
BASP_T015186-R1	1	1
BASP_T015198-R3	2	1
BASP_T015202-R1	1	1
BASP_T014906-R1	1	1
BASP_T014794-R1	1	1
BASP_T014896-R2	2	1
BASP_T014896-R4	1	1
BASP_T015052-R1	3	1
BASP_T015162-R1	1	1
BASP_T015361-R1	1	1
BASP_T015369-R1	1	1
BASP_T015392-R1	1	1
BASP_T015440-R1	1	1
BASP_T015456-R1	1	1
BASP_T015482-R1	1	1
BASP_T015484-R1	1	1
BASP_T015536-R1	1	1
BASP_T015512-R1	1	1
BASP_T015514-R1	1	1
BASP_T015520-R1	1	1
BASP_T015530-R1	1	1
BASP_T015541-R1	1	1
BASP_T015552-R1	1	1
BASP_T015573-R1	1	1
BASP_T015761-R1	1	1
BASP_T015738-R1	1	1
BASP_T015741-R1	3	1
BASP_T015743-R1	2	1
BASP_T015951-R1	1	1
BASP_T015972-R1	2	1
BASP_T015287-R1	1	1
BASP_T015672-R1	1	1
BASP_T015674-R2	1	1
BASP_T015676-R1	1	1
BASP_T015692-R1	1	1
BASP_T015673-R1	1	1
BASP_T015675-R1	2	1
BASP_T015698-R1	2	1
BASP_T015925-R1	1	1
BASP_T016010-R1	1	1
BASP_T016005-R1	1	1
BASP_T015585-R1	2	1
BASP_T015621-R1	1	1
BASP_T015596-R1	1	1
BASP_T015620-R1	1	1
BASP_T015636-R1	1	1
BASP_T016111-R1	2	1
BASP_T016125-R1	1	1
BASP_T016295-R1	1	1
BASP_T016456-R1	1	1
BASP_T016167-R1	2	1
BASP_T016149-R1	1	1
BASP_T016170-R1	1	1
BASP_T016060-R1	1	1
BASP_T016631-R1	1	1
BASP_T000176-R1	1	1
BASP_T002876-R2	1	1
BASP_T006897-R2	1	1
BASP_T007689-R2	1	1
BASP_T000173-R1	0	1
BASP_T000188-R1	0	1
BASP_T000234-R1	0	1
BASP_T000248-R1	0	1
BASP_T000313-R1	0	1
BASP_T000355-R1	0	1
BASP_T000425-R1	0	1
BASP_T000454-R1	0	1
BASP_T000459-R1	0	1
BASP_T000476-R1	0	1
BASP_T000485-R1	0	1
BASP_T000662-R1	0	1
BASP_T000756-R1	0	1
BASP_T000783-R1	0	1
BASP_T000075-R1	0	1
BASP_T000092-R1	0	1
BASP_T000177-R1	0	1
BASP_T000226-R1	0	1
BASP_T000316-R1	0	1
BASP_T000421-R1	0	1
BASP_T000460-R1	0	1
BASP_T000522-R1	0	1
BASP_T000547-R1	0	1
BASP_T000554-R1	0	1
BASP_T000652-R1	0	1
BASP_T000770-R1	0	1
BASP_T000822-R1	0	1
BASP_T001136-R1	0	1
BASP_T001248-R1	0	1
BASP_T001256-R1	0	1
BASP_T001305-R1	0	1
BASP_T001327-R1	0	1
BASP_T001348-R1	0	1
BASP_T001356-R1	0	1
BASP_T001426-R1	0	1
BASP_T001519-R1	0	1
BASP_T001609-R1	0	1
BASP_T001649-R1	0	1
BASP_T001700-R1	0	1
BASP_T001701-R1	0	1
BASP_T001714-R1	0	1
BASP_T001832-R1	0	1
BASP_T001867-R1	0	1
BASP_T001948-R1	0	1
BASP_T001958-R1	0	1
BASP_T001230-R1	0	1
BASP_T001233-R1	0	1
BASP_T001294-R1	0	1
BASP_T001367-R1	0	1
BASP_T001469-R1	0	1
BASP_T001470-R1	0	1
BASP_T001473-R1	0	1
BASP_T001493-R1	0	1
BASP_T001598-R1	0	1
BASP_T001636-R1	0	1
BASP_T001657-R1	0	1
BASP_T001776-R1	0	1
BASP_T001947-R1	0	1
BASP_T001951-R1	0	1
BASP_T002351-R1	0	1
BASP_T002356-R1	0	1
BASP_T002365-R1	0	1
BASP_T002377-R1	0	1
BASP_T002378-R1	0	1
BASP_T002509-R1	0	1
BASP_T002575-R1	0	1
BASP_T002640-R1	0	1
BASP_T002790-R1	0	1
BASP_T002963-R1	0	1
BASP_T002183-R1	0	1
BASP_T002353-R1	0	1
BASP_T002492-R1	0	1
BASP_T002534-R1	0	1
BASP_T002663-R1	0	1
BASP_T002730-R1	0	1
BASP_T002840-R1	0	1
BASP_T002950-R1	0	1
BASP_T002966-R1	0	1
BASP_T003008-R1	0	1
BASP_T003009-R1	0	1
BASP_T003011-R1	0	1
BASP_T004718-R1	0	1
BASP_T004742-R1	0	1
BASP_T004879-R1	0	1
BASP_T004900-R1	0	1
BASP_T004908-R1	0	1
BASP_T004918-R1	0	1
BASP_T004956-R1	0	1
BASP_T005084-R1	0	1
BASP_T005218-R2	0	1
BASP_T005342-R1	0	1
BASP_T005378-R1	0	1
BASP_T005417-R1	0	1
BASP_T004758-R1	0	1
BASP_T004847-R1	0	1
BASP_T004891-R1	0	1
BASP_T004902-R1	0	1
BASP_T004909-R1	0	1
BASP_T004957-R1	0	1
BASP_T005214-R1	0	1
BASP_T005239-R1	0	1
BASP_T005382-R1	0	1
BASP_T005386-R1	0	1
BASP_T005428-R1	0	1
BASP_T005435-R1	0	1
BASP_T005512-R1	0	1
BASP_T003032-R1	0	1
BASP_T003108-R1	0	1
BASP_T003159-R1	0	1
BASP_T003164-R1	0	1
BASP_T003280-R1	0	1
BASP_T003296-R1	0	1
BASP_T003329-R1	0	1
BASP_T003335-R1	0	1
BASP_T003412-R1	0	1
BASP_T003461-R1	0	1
BASP_T003517-R1	0	1
BASP_T003540-R1	0	1
BASP_T003590-R1	0	1
BASP_T003592-R1	0	1
BASP_T003626-R1	0	1
BASP_T003635-R1	0	1
BASP_T003636-R1	0	1
BASP_T003770-R1	0	1
BASP_T003771-R1	0	1
BASP_T003068-R1	0	1
BASP_T003283-R1	0	1
BASP_T003374-R1	0	1
BASP_T003386-R1	0	1
BASP_T003416-R1	0	1
BASP_T003435-R1	0	1
BASP_T003448-R1	0	1
BASP_T003585-R1	0	1
BASP_T003652-R1	0	1
BASP_T003653-R1	0	1
BASP_T003717-R1	0	1
BASP_T003756-R1	0	1
BASP_T003757-R1	0	1
BASP_T003766-R1	0	1
BASP_T003840-R1	0	1
BASP_T003918-R1	0	1
BASP_T003938-R1	0	1
BASP_T003983-R1	0	1
BASP_T003988-R1	0	1
BASP_T003992-R1	0	1
BASP_T004228-R1	0	1
BASP_T004249-R1	0	1
BASP_T004297-R1	0	1
BASP_T004347-R1	0	1
BASP_T004377-R1	0	1
BASP_T004461-R1	0	1
BASP_T004582-R1	0	1
BASP_T004615-R1	0	1
BASP_T004683-R1	0	1
BASP_T003842-R1	0	1
BASP_T003844-R1	0	1
BASP_T004010-R1	0	1
BASP_T004013-R1	0	1
BASP_T004250-R1	0	1
BASP_T004283-R1	0	1
BASP_T004483-R1	0	1
BASP_T004506-R1	0	1
BASP_T004621-R1	0	1
BASP_T004632-R1	0	1
BASP_T004645-R1	0	1
BASP_T004661-R1	0	1
BASP_T004665-R1	0	1
BASP_T005596-R1	0	1
BASP_T005611-R1	0	1
BASP_T005619-R1	0	1
BASP_T005702-R1	0	1
BASP_T005751-R1	0	1
BASP_T005902-R1	0	1
BASP_T005929-R1	0	1
BASP_T006011-R1	0	1
BASP_T006142-R1	0	1
BASP_T006159-R1	0	1
BASP_T006250-R1	0	1
BASP_T005614-R1	0	1
BASP_T005733-R1	0	1
BASP_T005783-R1	0	1
BASP_T005802-R1	0	1
BASP_T006118-R1	0	1
BASP_T006144-R1	0	1
BASP_T006258-R1	0	1
BASP_T006304-R1	0	1
BASP_T006393-R1	0	1
BASP_T006409-R1	0	1
BASP_T006433-R1	0	1
BASP_T006475-R1	0	1
BASP_T006512-R1	0	1
BASP_T006520-R1	0	1
BASP_T006625-R1	0	1
BASP_T006744-R1	0	1
BASP_T006786-R1	0	1
BASP_T006852-R1	0	1
BASP_T006858-R1	0	1
BASP_T006906-R1	0	1
BASP_T006917-R1	0	1
BASP_T006932-R1	0	1
BASP_T006661-R1	0	1
BASP_T006687-R1	0	1
BASP_T006833-R1	0	1
BASP_T010724-R1	0	1
BASP_T010743-R1	0	1
BASP_T010833-R1	0	1
BASP_T010980-R1	0	1
BASP_T007481-R1	0	1
BASP_T007561-R1	0	1
BASP_T007591-R1	0	1
BASP_T007646-R1	0	1
BASP_T007687-R1	0	1
BASP_T007700-R1	0	1
BASP_T007761-R1	0	1
BASP_T007793-R1	0	1
BASP_T007849-R1	0	1
BASP_T007851-R1	0	1
BASP_T007887-R1	0	1
BASP_T007897-R1	0	1
BASP_T007482-R1	0	1
BASP_T007509-R1	0	1
BASP_T007522-R1	0	1
BASP_T007525-R1	0	1
BASP_T007623-R1	0	1
BASP_T007744-R1	0	1
BASP_T007764-R1	0	1
BASP_T007929-R1	0	1
BASP_T006997-R1	0	1
BASP_T007073-R1	0	1
BASP_T007164-R1	0	1
BASP_T007175-R1	0	1
BASP_T007215-R1	0	1
BASP_T007389-R1	0	1
BASP_T006959-R1	0	1
BASP_T006979-R1	0	1
BASP_T006991-R1	0	1
BASP_T007132-R1	0	1
BASP_T007142-R1	0	1
BASP_T007186-R1	0	1
BASP_T007196-R1	0	1
BASP_T007238-R1	0	1
BASP_T007287-R1	0	1
BASP_T007364-R1	0	1
BASP_T007386-R1	0	1
BASP_T007423-R1	0	1
BASP_T007424-R1	0	1
BASP_T009734-R1	0	1
BASP_T009872-R1	0	1
BASP_T009950-R1	0	1
BASP_T009801-R1	0	1
BASP_T009843-R1	0	1
BASP_T010011-R1	0	1
BASP_T008158-R1	0	1
BASP_T008187-R1	0	1
BASP_T008295-R1	0	1
BASP_T008326-R1	0	1
BASP_T008425-R1	0	1
BASP_T008049-R1	0	1
BASP_T008058-R1	0	1
BASP_T008105-R1	0	1
BASP_T008106-R1	0	1
BASP_T008177-R1	0	1
BASP_T008222-R2	0	1
BASP_T008335-R1	0	1
BASP_T008429-R1	0	1
BASP_T008445-R1	0	1
BASP_T010355-R1	0	1
BASP_T010483-R1	0	1
BASP_T010537-R1	0	1
BASP_T010555-R1	0	1
BASP_T010357-R1	0	1
BASP_T010375-R1	0	1
BASP_T010376-R1	0	1
BASP_T010565-R1	0	1
BASP_T010669-R1	0	1
BASP_T008500-R1	0	1
BASP_T008516-R1	0	1
BASP_T008572-R1	0	1
BASP_T008687-R1	0	1
BASP_T008725-R1	0	1
BASP_T008852-R1	0	1
BASP_T008890-R1	0	1
BASP_T008494-R1	0	1
BASP_T008613-R1	0	1
BASP_T008623-R1	0	1
BASP_T008631-R1	0	1
BASP_T008641-R1	0	1
BASP_T008676-R1	0	1
BASP_T008698-R1	0	1
BASP_T011809-R1	0	1
BASP_T011816-R1	0	1
BASP_T011902-R1	0	1
BASP_T011854-R1	0	1
BASP_T011962-R1	0	1
BASP_T011972-R1	0	1
BASP_T011976-R1	0	1
BASP_T009455-R1	0	1
BASP_T009343-R1	0	1
BASP_T009365-R1	0	1
BASP_T009374-R1	0	1
BASP_T009467-R1	0	1
BASP_T009539-R1	0	1
BASP_T009665-R1	0	1
BASP_T008939-R1	0	1
BASP_T009010-R1	0	1
BASP_T009023-R1	0	1
BASP_T009027-R1	0	1
BASP_T009037-R1	0	1
BASP_T009045-R1	0	1
BASP_T009048-R1	0	1
BASP_T009057-R1	0	1
BASP_T009238-R1	0	1
BASP_T009245-R1	0	1
BASP_T008951-R1	0	1
BASP_T008976-R1	0	1
BASP_T008998-R1	0	1
BASP_T009021-R1	0	1
BASP_T009029-R1	0	1
BASP_T009060-R1	0	1
BASP_T009067-R1	0	1
BASP_T009120-R1	0	1
BASP_T009193-R1	0	1
BASP_T009197-R1	0	1
BASP_T013450-R1	0	1
BASP_T013466-R1	0	1
BASP_T013485-R1	0	1
BASP_T012500-R1	0	1
BASP_T012497-R1	0	1
BASP_T010117-R1	0	1
BASP_T010163-R1	0	1
BASP_T010206-R1	0	1
BASP_T010256-R1	0	1
BASP_T010257-R1	0	1
BASP_T010325-R1	0	1
BASP_T010099-R1	0	1
BASP_T010173-R1	0	1
BASP_T010200-R1	0	1
BASP_T010215-R1	0	1
BASP_T010234-R1	0	1
BASP_T010254-R1	0	1
BASP_T010277-R1	0	1
BASP_T010344-R1	0	1
BASP_T013046-R1	0	1
BASP_T013885-R1	0	1
BASP_T013719-R1	0	1
BASP_T013915-R1	0	1
BASP_T013920-R1	0	1
BASP_T012165-R1	0	1
BASP_T012173-R1	0	1
BASP_T012255-R1	0	1
BASP_T012284-R1	0	1
BASP_T012147-R1	0	1
BASP_T012222-R1	0	1
BASP_T012250-R1	0	1
BASP_T013992-R1	0	1
BASP_T014097-R1	0	1
BASP_T011567-R1	0	1
BASP_T011574-R1	0	1
BASP_T011635-R1	0	1
BASP_T011748-R1	0	1
BASP_T011503-R1	0	1
BASP_T011536-R1	0	1
BASP_T011537-R1	0	1
BASP_T011540-R1	0	1
BASP_T011689-R1	0	1
BASP_T011693-R1	0	1
BASP_T011701-R1	0	1
BASP_T011712-R1	0	1
BASP_T011353-R1	0	1
BASP_T011419-R1	0	1
BASP_T011427-R1	0	1
BASP_T011327-R1	0	1
BASP_T011363-R1	0	1
BASP_T014216-R1	0	1
BASP_T014230-R1	0	1
BASP_T014295-R1	0	1
BASP_T013021-R1	0	1
BASP_T012847-R1	0	1
BASP_T011166-R1	0	1
BASP_T011190-R1	0	1
BASP_T011023-R1	0	1
BASP_T011064-R1	0	1
BASP_T011065-R1	0	1
BASP_T011143-R1	0	1
BASP_T011160-R1	0	1
BASP_T011231-R1	0	1
BASP_T011247-R1	0	1
BASP_T014998-R1	0	1
BASP_T014999-R1	0	1
BASP_T014937-R1	0	1
BASP_T014992-R1	0	1
BASP_T014993-R1	0	1
BASP_T012597-R1	0	1
BASP_T012641-R1	0	1
BASP_T012721-R1	0	1
BASP_T012751-R1	0	1
BASP_T012759-R1	0	1
BASP_T012761-R1	0	1
BASP_T012719-R1	0	1
BASP_T012720-R1	0	1
BASP_T012723-R1	0	1
BASP_T014630-R1	0	1
BASP_T014624-R1	0	1
BASP_T014661-R1	0	1
BASP_T014494-R1	0	1
BASP_T014563-R1	0	1
BASP_T014570-R1	0	1
BASP_T014575-R1	0	1
BASP_T014499-R1	0	1
BASP_T014418-R1	0	1
BASP_T015824-R1	0	1
BASP_T015175-R1	0	1
BASP_T015198-R1	0	1
BASP_T014804-R1	0	1
BASP_T014841-R1	0	1
BASP_T014901-R1	0	1
BASP_T014908-R1	0	1
BASP_T014828-R1	0	1
BASP_T015065-R1	0	1
BASP_T015806-R1	0	1
BASP_T015531-R1	0	1
BASP_T015529-R1	0	1
BASP_T015952-R1	0	1
BASP_T015954-R1	0	1
BASP_T015672-R2	0	1
BASP_T015701-R1	0	1
BASP_T015671-R1	0	1
BASP_T015935-R1	0	1
BASP_T015930-R1	0	1
BASP_T016012-R1	0	1
BASP_T015626-R1	0	1
BASP_T015867-R1	0	1
BASP_T015859-R1	0	1
BASP_T015890-R1	0	1
BASP_T016160-R1	0	1
BASP_T016056-R1	0	1
BASP_T016488-R1	0	1
BASP_T003563-R2	0	1
BASP_T010303-R2	0	1
BASP_T000126-R1	2	2
BASP_T000132-R1	1	2
BASP_T000185-R1	2	2
BASP_T000268-R1	2	2
BASP_T000328-R1	1	2
BASP_T000339-R1	2	2
BASP_T000434-R1	2	2
BASP_T000492-R1	2	2
BASP_T000605-R1	2	2
BASP_T000767-R1	3	2
BASP_T000848-R1	3	2
BASP_T000868-R1	1	2
BASP_T000900-R1	1	2
BASP_T000916-R1	1	2
BASP_T000921-R1	2	2
BASP_T001051-R1	2	2
BASP_T000195-R1	2	2
BASP_T000215-R1	4	2
BASP_T000331-R1	2	2
BASP_T000482-R1	2	2
BASP_T000511-R1	1	2
BASP_T000529-R1	1	2
BASP_T000557-R1	2	2
BASP_T000603-R1	1	2
BASP_T000668-R1	2	2
BASP_T000766-R1	1	2
BASP_T000813-R1	2	2
BASP_T000904-R1	1	2
BASP_T001013-R1	3	2
BASP_T001047-R1	2	2
BASP_T001110-R1	2	2
BASP_T001295-R1	1	2
BASP_T001359-R1	2	2
BASP_T001611-R1	1	2
BASP_T001646-R1	2	2
BASP_T001694-R1	3	2
BASP_T001705-R1	2	2
BASP_T001725-R1	3	2
BASP_T001756-R1	1	2
BASP_T001775-R1	2	2
BASP_T001793-R1	1	2
BASP_T001808-R1	2	2
BASP_T001818-R1	4	2
BASP_T001830-R1	1	2
BASP_T001894-R1	2	2
BASP_T001955-R1	3	2
BASP_T001969-R1	2	2
BASP_T001983-R1	2	2
BASP_T002167-R1	1	2
BASP_T001264-R1	2	2
BASP_T001286-R1	1	2
BASP_T001366-R1	1	2
BASP_T001371-R1	1	2
BASP_T001400-R1	2	2
BASP_T001506-R1	2	2
BASP_T001613-R1	1	2
[truncated: 827 more rows]
